# Supplementary material for: End-to-end evaluation of pipelines for metagenome-assembled genomes reveals hidden performance gaps
Source: bioRxiv. 2026 Apr 9:2026.04.06.712906. Preprint. [Version 1] doi: 10.64898/2026.04.06.712906 (PMC13081952; doi:10.64898/2026.04.06.712906)
Supplement: Supplement 1 [file media-1.xlsx]

## Sheet: S2. Isolate vs. MAG metrics
genome	value	metric	is_isolate	binning_mode	assembler	sample	binner
MGYG000000002	0.189579	cov_fs	TRUE	multi-sample-mash	metaspades	ERR1137187	MaxBin2
MGYG000000022	0.0496668	cov_fs	TRUE	multi-sample-mash	metaspades	ERR1137187	MaxBin2
MGYG000000065	0.150775	cov_fs	TRUE	multi-sample-mash	metaspades	ERR1137187	MaxBin2
MGYG000000213	0.0678214	cov_fs	TRUE	multi-sample-mash	metaspades	ERR1137187	MaxBin2
MGYG000000243	0.321316	cov_fs	TRUE	multi-sample-mash	metaspades	ERR1137187	MaxBin2
MGYG000000250	0.0917982	cov_fs	TRUE	multi-sample-mash	metaspades	ERR1137187	MaxBin2
MGYG000000984	0.0313706	cov_fs	FALSE	multi-sample-mash	metaspades	ERR1137187	MaxBin2
MGYG000002274	0.122602	cov_fs	TRUE	multi-sample-mash	metaspades	ERR1137187	MaxBin2
MGYG000002292	0.0996743	cov_fs	TRUE	multi-sample-mash	metaspades	ERR1137187	MaxBin2
MGYG000004307	0.0508679	cov_fs	FALSE	multi-sample-mash	metaspades	ERR1137187	MaxBin2
MGYG000004658	0.133137	cov_fs	TRUE	multi-sample-mash	metaspades	ERR1137187	MaxBin2
MGYG000004785	0.046654	cov_fs	FALSE	multi-sample-mash	metaspades	ERR1137187	MaxBin2
MGYG000005085	0.0700854	cov_fs	FALSE	multi-sample-mash	metaspades	ERR1137187	MaxBin2
MGYG000005150	0.0337444	cov_fs	TRUE	multi-sample-mash	metaspades	ERR1137187	MaxBin2
MGYG000014579	0.154287	cov_fs	FALSE	multi-sample-mash	metaspades	ERR1137187	MaxBin2
MGYG000020088	0.103871	cov_fs	FALSE	multi-sample-mash	metaspades	ERR1137187	MaxBin2
MGYG000022844	0.138534	cov_fs	TRUE	multi-sample-mash	metaspades	ERR1137187	MaxBin2
MGYG000024726	0.279903	cov_fs	FALSE	multi-sample-mash	metaspades	ERR1137187	MaxBin2
MGYG000033143	0.171347	cov_fs	FALSE	multi-sample-mash	metaspades	ERR1137187	MaxBin2
MGYG000034152	0.0865368	cov_fs	FALSE	multi-sample-mash	metaspades	ERR1137187	MaxBin2
MGYG000049260	0.0330269	cov_fs	FALSE	multi-sample-mash	metaspades	ERR1137187	MaxBin2
MGYG000054641	0.338439	cov_fs	FALSE	multi-sample-mash	metaspades	ERR1137187	MaxBin2
MGYG000055894	0.0758353	cov_fs	FALSE	multi-sample-mash	metaspades	ERR1137187	MaxBin2
MGYG000067023	0.0957745	cov_fs	TRUE	multi-sample-mash	metaspades	ERR1137187	MaxBin2
MGYG000068620	0.0861337	cov_fs	FALSE	multi-sample-mash	metaspades	ERR1137187	MaxBin2
MGYG000071224	0.124926	cov_fs	TRUE	multi-sample-mash	metaspades	ERR1137187	MaxBin2
MGYG000072312	0.247336	cov_fs	FALSE	multi-sample-mash	metaspades	ERR1137187	MaxBin2
MGYG000073767	0.511524	cov_fs	FALSE	multi-sample-mash	metaspades	ERR1137187	MaxBin2
MGYG000078991	0.176145	cov_fs	FALSE	multi-sample-mash	metaspades	ERR1137187	MaxBin2
MGYG000096910	0.134165	cov_fs	FALSE	multi-sample-mash	metaspades	ERR1137187	MaxBin2
MGYG000107881	0.140661	cov_fs	TRUE	multi-sample-mash	metaspades	ERR1137187	MaxBin2
MGYG000113242	0.174662	cov_fs	TRUE	multi-sample-mash	metaspades	ERR1137187	MaxBin2
MGYG000118580	0.198299	cov_fs	TRUE	multi-sample-mash	metaspades	ERR1137187	MaxBin2
MGYG000120081	0.149709	cov_fs	FALSE	multi-sample-mash	metaspades	ERR1137187	MaxBin2
MGYG000127398	0.0406218	cov_fs	FALSE	multi-sample-mash	metaspades	ERR1137187	MaxBin2
MGYG000155170	0.0637502	cov_fs	TRUE	multi-sample-mash	metaspades	ERR1137187	MaxBin2
MGYG000163960	0.0878952	cov_fs	TRUE	multi-sample-mash	metaspades	ERR1137187	MaxBin2
MGYG000179621	0.0678899	cov_fs	TRUE	multi-sample-mash	metaspades	ERR1137187	MaxBin2
MGYG000183970	0.217708	cov_fs	FALSE	multi-sample-mash	metaspades	ERR1137187	MaxBin2
MGYG000186843	0.352855	cov_fs	FALSE	multi-sample-mash	metaspades	ERR1137187	MaxBin2
MGYG000191084	0.104489	cov_fs	FALSE	multi-sample-mash	metaspades	ERR1137187	MaxBin2
MGYG000193409	0.157747	cov_fs	FALSE	multi-sample-mash	metaspades	ERR1137187	MaxBin2
MGYG000194744	0.123049	cov_fs	FALSE	multi-sample-mash	metaspades	ERR1137187	MaxBin2
MGYG000201074	0.355774	cov_fs	FALSE	multi-sample-mash	metaspades	ERR1137187	MaxBin2
MGYG000206272	0.146677	cov_fs	FALSE	multi-sample-mash	metaspades	ERR1137187	MaxBin2
MGYG000209661	0.30456	cov_fs	FALSE	multi-sample-mash	metaspades	ERR1137187	MaxBin2
MGYG000211433	0.223034	cov_fs	FALSE	multi-sample-mash	metaspades	ERR1137187	MaxBin2
MGYG000216766	0.127492	cov_fs	FALSE	multi-sample-mash	metaspades	ERR1137187	MaxBin2
MGYG000231619	0.105255	cov_fs	FALSE	multi-sample-mash	metaspades	ERR1137187	MaxBin2
MGYG000240450	0.135029	cov_fs	TRUE	multi-sample-mash	metaspades	ERR1137187	MaxBin2
MGYG000255548	0.25878	cov_fs	TRUE	multi-sample-mash	metaspades	ERR1137187	MaxBin2
MGYG000258154	0.226673	cov_fs	TRUE	multi-sample-mash	metaspades	ERR1137187	MaxBin2
MGYG000266038	0.0669982	cov_fs	FALSE	multi-sample-mash	metaspades	ERR1137187	MaxBin2
MGYG000278274	0.297408	cov_fs	TRUE	multi-sample-mash	metaspades	ERR1137187	MaxBin2
MGYG000280452	0.246439	cov_fs	TRUE	multi-sample-mash	metaspades	ERR1137187	MaxBin2
MGYG000284844	0.11168	cov_fs	TRUE	multi-sample-mash	metaspades	ERR1137187	MaxBin2
MGYG000000002	0.0580722	cov_fs	TRUE	single-sample	metaspades	ERR1136754	MaxBin2
MGYG000000070	0.153701	cov_fs	TRUE	single-sample	metaspades	ERR1136754	MaxBin2
MGYG000000177	0.103325	cov_fs	TRUE	single-sample	metaspades	ERR1136754	MaxBin2
MGYG000000184	0.139308	cov_fs	TRUE	single-sample	metaspades	ERR1136754	MaxBin2
MGYG000001385	0.367921	cov_fs	TRUE	single-sample	metaspades	ERR1136754	MaxBin2
MGYG000001397	0.278969	cov_fs	TRUE	single-sample	metaspades	ERR1136754	MaxBin2
MGYG000001420	0.0836871	cov_fs	TRUE	single-sample	metaspades	ERR1136754	MaxBin2
MGYG000001500	0.201821	cov_fs	TRUE	single-sample	metaspades	ERR1136754	MaxBin2
MGYG000001577	0.225738	cov_fs	FALSE	single-sample	metaspades	ERR1136754	MaxBin2
MGYG000002286	0.123349	cov_fs	TRUE	single-sample	metaspades	ERR1136754	MaxBin2
MGYG000002487	0.455298	cov_fs	TRUE	single-sample	metaspades	ERR1136754	MaxBin2
MGYG000004481	0.095588	cov_fs	FALSE	single-sample	metaspades	ERR1136754	MaxBin2
MGYG000004785	0.0443222	cov_fs	FALSE	single-sample	metaspades	ERR1136754	MaxBin2
MGYG000004806	0.464741	cov_fs	TRUE	single-sample	metaspades	ERR1136754	MaxBin2
MGYG000005751	0.124663	cov_fs	TRUE	single-sample	metaspades	ERR1136754	MaxBin2
MGYG000006567	0.0568045	cov_fs	TRUE	single-sample	metaspades	ERR1136754	MaxBin2
MGYG000006838	0.102977	cov_fs	TRUE	single-sample	metaspades	ERR1136754	MaxBin2
MGYG000006994	0.491895	cov_fs	TRUE	single-sample	metaspades	ERR1136754	MaxBin2
MGYG000012630	0.290453	cov_fs	FALSE	single-sample	metaspades	ERR1136754	MaxBin2
MGYG000017234	0.226643	cov_fs	FALSE	single-sample	metaspades	ERR1136754	MaxBin2
MGYG000021622	0.052669	cov_fs	FALSE	single-sample	metaspades	ERR1136754	MaxBin2
MGYG000023662	0.597136	cov_fs	FALSE	single-sample	metaspades	ERR1136754	MaxBin2
MGYG000025661	0.171561	cov_fs	TRUE	single-sample	metaspades	ERR1136754	MaxBin2
MGYG000026143	0.0129594	cov_fs	FALSE	single-sample	metaspades	ERR1136754	MaxBin2
MGYG000026434	0.194963	cov_fs	FALSE	single-sample	metaspades	ERR1136754	MaxBin2
MGYG000027560	0.0661332	cov_fs	FALSE	single-sample	metaspades	ERR1136754	MaxBin2
MGYG000029162	0.040634	cov_fs	FALSE	single-sample	metaspades	ERR1136754	MaxBin2
MGYG000031513	0.00872343	cov_fs	FALSE	single-sample	metaspades	ERR1136754	MaxBin2
MGYG000035973	0.232297	cov_fs	FALSE	single-sample	metaspades	ERR1136754	MaxBin2
MGYG000036532	0.0830513	cov_fs	TRUE	single-sample	metaspades	ERR1136754	MaxBin2
MGYG000039539	0.105534	cov_fs	FALSE	single-sample	metaspades	ERR1136754	MaxBin2
MGYG000040636	0.0525131	cov_fs	TRUE	single-sample	metaspades	ERR1136754	MaxBin2
MGYG000040680	0.0105348	cov_fs	FALSE	single-sample	metaspades	ERR1136754	MaxBin2
MGYG000041630	0.326147	cov_fs	FALSE	single-sample	metaspades	ERR1136754	MaxBin2
MGYG000042400	0.423249	cov_fs	FALSE	single-sample	metaspades	ERR1136754	MaxBin2
MGYG000042796	0.367626	cov_fs	FALSE	single-sample	metaspades	ERR1136754	MaxBin2
MGYG000045711	0.366976	cov_fs	FALSE	single-sample	metaspades	ERR1136754	MaxBin2
MGYG000048233	0.124109	cov_fs	TRUE	single-sample	metaspades	ERR1136754	MaxBin2
MGYG000052219	0.0352324	cov_fs	FALSE	single-sample	metaspades	ERR1136754	MaxBin2
MGYG000052431	0.299567	cov_fs	FALSE	single-sample	metaspades	ERR1136754	MaxBin2
MGYG000055687	0.0750663	cov_fs	TRUE	single-sample	metaspades	ERR1136754	MaxBin2
MGYG000058896	0.613224	cov_fs	FALSE	single-sample	metaspades	ERR1136754	MaxBin2
MGYG000062387	0.0492119	cov_fs	FALSE	single-sample	metaspades	ERR1136754	MaxBin2
MGYG000065089	0.0637236	cov_fs	TRUE	single-sample	metaspades	ERR1136754	MaxBin2
MGYG000070019	0.505298	cov_fs	FALSE	single-sample	metaspades	ERR1136754	MaxBin2
MGYG000075178	0.655997	cov_fs	FALSE	single-sample	metaspades	ERR1136754	MaxBin2
MGYG000078398	0.216124	cov_fs	TRUE	single-sample	metaspades	ERR1136754	MaxBin2
MGYG000087365	0.352381	cov_fs	FALSE	single-sample	metaspades	ERR1136754	MaxBin2
MGYG000088657	0.149019	cov_fs	TRUE	single-sample	metaspades	ERR1136754	MaxBin2
MGYG000098351	0.312769	cov_fs	FALSE	single-sample	metaspades	ERR1136754	MaxBin2
MGYG000098665	0.563233	cov_fs	FALSE	single-sample	metaspades	ERR1136754	MaxBin2
MGYG000106971	0.0836706	cov_fs	TRUE	single-sample	metaspades	ERR1136754	MaxBin2
MGYG000108804	0.0925675	cov_fs	FALSE	single-sample	metaspades	ERR1136754	MaxBin2
MGYG000109930	0.358967	cov_fs	FALSE	single-sample	metaspades	ERR1136754	MaxBin2
MGYG000112787	0.235998	cov_fs	FALSE	single-sample	metaspades	ERR1136754	MaxBin2
MGYG000113886	0.145645	cov_fs	FALSE	single-sample	metaspades	ERR1136754	MaxBin2
MGYG000120024	0.122839	cov_fs	FALSE	single-sample	metaspades	ERR1136754	MaxBin2
MGYG000121618	0.164748	cov_fs	FALSE	single-sample	metaspades	ERR1136754	MaxBin2
MGYG000123322	0.212086	cov_fs	FALSE	single-sample	metaspades	ERR1136754	MaxBin2
MGYG000126562	0.0670572	cov_fs	FALSE	single-sample	metaspades	ERR1136754	MaxBin2
MGYG000127376	0.205404	cov_fs	FALSE	single-sample	metaspades	ERR1136754	MaxBin2
MGYG000128436	0.0289355	cov_fs	TRUE	single-sample	metaspades	ERR1136754	MaxBin2
MGYG000136097	0.182176	cov_fs	FALSE	single-sample	metaspades	ERR1136754	MaxBin2
MGYG000145247	0.114268	cov_fs	FALSE	single-sample	metaspades	ERR1136754	MaxBin2
MGYG000145422	0.285529	cov_fs	FALSE	single-sample	metaspades	ERR1136754	MaxBin2
MGYG000156264	0.257092	cov_fs	FALSE	single-sample	metaspades	ERR1136754	MaxBin2
MGYG000161991	0.0697239	cov_fs	FALSE	single-sample	metaspades	ERR1136754	MaxBin2
MGYG000169317	0.103746	cov_fs	FALSE	single-sample	metaspades	ERR1136754	MaxBin2
MGYG000172129	0.11646	cov_fs	FALSE	single-sample	metaspades	ERR1136754	MaxBin2
MGYG000172378	0.0952049	cov_fs	FALSE	single-sample	metaspades	ERR1136754	MaxBin2
MGYG000172724	0.01048	cov_fs	TRUE	single-sample	metaspades	ERR1136754	MaxBin2
MGYG000174106	0.177916	cov_fs	FALSE	single-sample	metaspades	ERR1136754	MaxBin2
MGYG000177675	0.0838772	cov_fs	TRUE	single-sample	metaspades	ERR1136754	MaxBin2
MGYG000184129	0.0511615	cov_fs	FALSE	single-sample	metaspades	ERR1136754	MaxBin2
MGYG000197046	0.294881	cov_fs	TRUE	single-sample	metaspades	ERR1136754	MaxBin2
MGYG000198217	0.0495609	cov_fs	TRUE	single-sample	metaspades	ERR1136754	MaxBin2
MGYG000199723	0.066887	cov_fs	TRUE	single-sample	metaspades	ERR1136754	MaxBin2
MGYG000200110	0.596702	cov_fs	FALSE	single-sample	metaspades	ERR1136754	MaxBin2
MGYG000206108	0.533452	cov_fs	FALSE	single-sample	metaspades	ERR1136754	MaxBin2
MGYG000206667	0.289825	cov_fs	FALSE	single-sample	metaspades	ERR1136754	MaxBin2
MGYG000209409	0.0922759	cov_fs	TRUE	single-sample	metaspades	ERR1136754	MaxBin2
MGYG000213208	0.790897	cov_fs	TRUE	single-sample	metaspades	ERR1136754	MaxBin2
MGYG000213815	0.126203	cov_fs	FALSE	single-sample	metaspades	ERR1136754	MaxBin2
MGYG000214123	0.133181	cov_fs	FALSE	single-sample	metaspades	ERR1136754	MaxBin2
MGYG000217092	0.0671083	cov_fs	FALSE	single-sample	metaspades	ERR1136754	MaxBin2
MGYG000221032	0.0824784	cov_fs	FALSE	single-sample	metaspades	ERR1136754	MaxBin2
MGYG000221795	0.574763	cov_fs	FALSE	single-sample	metaspades	ERR1136754	MaxBin2
MGYG000225551	0.10067	cov_fs	TRUE	single-sample	metaspades	ERR1136754	MaxBin2
MGYG000226313	0.12445	cov_fs	TRUE	single-sample	metaspades	ERR1136754	MaxBin2
MGYG000229259	0.535853	cov_fs	FALSE	single-sample	metaspades	ERR1136754	MaxBin2
MGYG000231681	0.240939	cov_fs	TRUE	single-sample	metaspades	ERR1136754	MaxBin2
MGYG000234065	0.0463099	cov_fs	FALSE	single-sample	metaspades	ERR1136754	MaxBin2
MGYG000241024	0.0330862	cov_fs	TRUE	single-sample	metaspades	ERR1136754	MaxBin2
MGYG000241545	0.205492	cov_fs	FALSE	single-sample	metaspades	ERR1136754	MaxBin2
MGYG000250152	0.0099952	cov_fs	FALSE	single-sample	metaspades	ERR1136754	MaxBin2
MGYG000252526	0.299537	cov_fs	FALSE	single-sample	metaspades	ERR1136754	MaxBin2
MGYG000253746	0.163557	cov_fs	FALSE	single-sample	metaspades	ERR1136754	MaxBin2
MGYG000258048	0.0108471	cov_fs	FALSE	single-sample	metaspades	ERR1136754	MaxBin2
MGYG000258154	0.2178	cov_fs	TRUE	single-sample	metaspades	ERR1136754	MaxBin2
MGYG000272269	0.176346	cov_fs	FALSE	single-sample	metaspades	ERR1136754	MaxBin2
MGYG000273890	0.100223	cov_fs	FALSE	single-sample	metaspades	ERR1136754	MaxBin2
MGYG000278132	0.152407	cov_fs	FALSE	single-sample	metaspades	ERR1136754	MaxBin2
MGYG000284474	0.157752	cov_fs	FALSE	single-sample	metaspades	ERR1136754	MaxBin2
MGYG000286852	0.287715	cov_fs	FALSE	single-sample	metaspades	ERR1136754	MaxBin2
MGYG000287572	0.0174816	cov_fs	FALSE	single-sample	metaspades	ERR1136754	MaxBin2
MGYG000288923	0.0288915	cov_fs	FALSE	single-sample	metaspades	ERR1136754	MaxBin2
MGYG000000077	0.12706	cov_fs	TRUE	multi-sample-mash	metaspades	ERR1136629	MaxBin2
MGYG000000243	0.126144	cov_fs	TRUE	multi-sample-mash	metaspades	ERR1136629	MaxBin2
MGYG000001433	0.225557	cov_fs	TRUE	multi-sample-mash	metaspades	ERR1136629	MaxBin2
MGYG000001440	0.177471	cov_fs	TRUE	multi-sample-mash	metaspades	ERR1136629	MaxBin2
MGYG000005313	0.104346	cov_fs	TRUE	multi-sample-mash	metaspades	ERR1136629	MaxBin2
MGYG000006134	0.146896	cov_fs	TRUE	multi-sample-mash	metaspades	ERR1136629	MaxBin2
MGYG000006925	0.271865	cov_fs	FALSE	multi-sample-mash	metaspades	ERR1136629	MaxBin2
MGYG000008256	0.173991	cov_fs	FALSE	multi-sample-mash	metaspades	ERR1136629	MaxBin2
MGYG000009362	0.117188	cov_fs	TRUE	multi-sample-mash	metaspades	ERR1136629	MaxBin2
MGYG000010834	0.0632642	cov_fs	TRUE	multi-sample-mash	metaspades	ERR1136629	MaxBin2
MGYG000010975	0.200279	cov_fs	TRUE	multi-sample-mash	metaspades	ERR1136629	MaxBin2
MGYG000012395	0.0214905	cov_fs	TRUE	multi-sample-mash	metaspades	ERR1136629	MaxBin2
MGYG000024048	0.338166	cov_fs	FALSE	multi-sample-mash	metaspades	ERR1136629	MaxBin2
MGYG000024711	0.245797	cov_fs	FALSE	multi-sample-mash	metaspades	ERR1136629	MaxBin2
MGYG000031597	0.0699422	cov_fs	FALSE	multi-sample-mash	metaspades	ERR1136629	MaxBin2
MGYG000034734	0.23335	cov_fs	FALSE	multi-sample-mash	metaspades	ERR1136629	MaxBin2
MGYG000046487	0.137253	cov_fs	FALSE	multi-sample-mash	metaspades	ERR1136629	MaxBin2
MGYG000051811	0.19459	cov_fs	FALSE	multi-sample-mash	metaspades	ERR1136629	MaxBin2
MGYG000060918	0.178946	cov_fs	FALSE	multi-sample-mash	metaspades	ERR1136629	MaxBin2
MGYG000065087	0.135574	cov_fs	FALSE	multi-sample-mash	metaspades	ERR1136629	MaxBin2
MGYG000068082	0.0321096	cov_fs	FALSE	multi-sample-mash	metaspades	ERR1136629	MaxBin2
MGYG000081522	0.288914	cov_fs	TRUE	multi-sample-mash	metaspades	ERR1136629	MaxBin2
MGYG000089854	0.543035	cov_fs	FALSE	multi-sample-mash	metaspades	ERR1136629	MaxBin2
MGYG000090112	0.291667	cov_fs	FALSE	multi-sample-mash	metaspades	ERR1136629	MaxBin2
MGYG000099097	0.163799	cov_fs	FALSE	multi-sample-mash	metaspades	ERR1136629	MaxBin2
MGYG000102883	0.035916	cov_fs	FALSE	multi-sample-mash	metaspades	ERR1136629	MaxBin2
MGYG000110564	0.00720654	cov_fs	FALSE	multi-sample-mash	metaspades	ERR1136629	MaxBin2
MGYG000126534	0.124081	cov_fs	FALSE	multi-sample-mash	metaspades	ERR1136629	MaxBin2
MGYG000128990	0.110671	cov_fs	FALSE	multi-sample-mash	metaspades	ERR1136629	MaxBin2
MGYG000134314	0.0972697	cov_fs	TRUE	multi-sample-mash	metaspades	ERR1136629	MaxBin2
MGYG000135508	0.227229	cov_fs	FALSE	multi-sample-mash	metaspades	ERR1136629	MaxBin2
MGYG000138472	0.134757	cov_fs	FALSE	multi-sample-mash	metaspades	ERR1136629	MaxBin2
MGYG000146927	0.206547	cov_fs	FALSE	multi-sample-mash	metaspades	ERR1136629	MaxBin2
MGYG000149118	0.0172148	cov_fs	FALSE	multi-sample-mash	metaspades	ERR1136629	MaxBin2
MGYG000153034	0.174575	cov_fs	FALSE	multi-sample-mash	metaspades	ERR1136629	MaxBin2
MGYG000158426	0.0806644	cov_fs	FALSE	multi-sample-mash	metaspades	ERR1136629	MaxBin2
MGYG000166331	0.210086	cov_fs	TRUE	multi-sample-mash	metaspades	ERR1136629	MaxBin2
MGYG000169093	0.094204	cov_fs	FALSE	multi-sample-mash	metaspades	ERR1136629	MaxBin2
MGYG000171869	0.179324	cov_fs	FALSE	multi-sample-mash	metaspades	ERR1136629	MaxBin2
MGYG000174066	0.10089	cov_fs	TRUE	multi-sample-mash	metaspades	ERR1136629	MaxBin2
MGYG000174878	0.182573	cov_fs	FALSE	multi-sample-mash	metaspades	ERR1136629	MaxBin2
MGYG000187426	0.349654	cov_fs	FALSE	multi-sample-mash	metaspades	ERR1136629	MaxBin2
MGYG000190645	0.047312	cov_fs	FALSE	multi-sample-mash	metaspades	ERR1136629	MaxBin2
MGYG000200110	0.126745	cov_fs	FALSE	multi-sample-mash	metaspades	ERR1136629	MaxBin2
MGYG000200857	0.0318161	cov_fs	FALSE	multi-sample-mash	metaspades	ERR1136629	MaxBin2
MGYG000208203	0.10159	cov_fs	FALSE	multi-sample-mash	metaspades	ERR1136629	MaxBin2
MGYG000218461	0.126881	cov_fs	FALSE	multi-sample-mash	metaspades	ERR1136629	MaxBin2
MGYG000224037	0.0100501	cov_fs	FALSE	multi-sample-mash	metaspades	ERR1136629	MaxBin2
MGYG000232392	0.134671	cov_fs	FALSE	multi-sample-mash	metaspades	ERR1136629	MaxBin2
MGYG000236699	0.16658	cov_fs	FALSE	multi-sample-mash	metaspades	ERR1136629	MaxBin2
MGYG000238717	0.377932	cov_fs	FALSE	multi-sample-mash	metaspades	ERR1136629	MaxBin2
MGYG000242630	0.162365	cov_fs	TRUE	multi-sample-mash	metaspades	ERR1136629	MaxBin2
MGYG000243289	0.177189	cov_fs	FALSE	multi-sample-mash	metaspades	ERR1136629	MaxBin2
MGYG000245926	0.274772	cov_fs	FALSE	multi-sample-mash	metaspades	ERR1136629	MaxBin2
MGYG000252372	0.190279	cov_fs	FALSE	multi-sample-mash	metaspades	ERR1136629	MaxBin2
MGYG000252866	0.0740581	cov_fs	FALSE	multi-sample-mash	metaspades	ERR1136629	MaxBin2
MGYG000256707	0.176884	cov_fs	TRUE	multi-sample-mash	metaspades	ERR1136629	MaxBin2
MGYG000280432	0.0892289	cov_fs	FALSE	multi-sample-mash	metaspades	ERR1136629	MaxBin2
MGYG000283319	0.0696965	cov_fs	FALSE	multi-sample-mash	metaspades	ERR1136629	MaxBin2
MGYG000288418	0.127442	cov_fs	FALSE	multi-sample-mash	metaspades	ERR1136629	MaxBin2
MGYG000000876	0.110272	cov_fs	FALSE	single-sample	metaspades	ERR1136791	MaxBin2
MGYG000002286	0.230448	cov_fs	TRUE	single-sample	metaspades	ERR1136791	MaxBin2
MGYG000002509	0.686612	cov_fs	TRUE	single-sample	metaspades	ERR1136791	MaxBin2
MGYG000004777	0.678385	cov_fs	TRUE	single-sample	metaspades	ERR1136791	MaxBin2
MGYG000006567	0.0669391	cov_fs	TRUE	single-sample	metaspades	ERR1136791	MaxBin2
MGYG000009846	0.550996	cov_fs	FALSE	single-sample	metaspades	ERR1136791	MaxBin2
MGYG000015726	0.466608	cov_fs	FALSE	single-sample	metaspades	ERR1136791	MaxBin2
MGYG000016351	0.100577	cov_fs	TRUE	single-sample	metaspades	ERR1136791	MaxBin2
MGYG000020139	0.160983	cov_fs	TRUE	single-sample	metaspades	ERR1136791	MaxBin2
MGYG000022300	0.315456	cov_fs	TRUE	single-sample	metaspades	ERR1136791	MaxBin2
MGYG000029989	0.352606	cov_fs	FALSE	single-sample	metaspades	ERR1136791	MaxBin2
MGYG000032576	0.656579	cov_fs	FALSE	single-sample	metaspades	ERR1136791	MaxBin2
MGYG000035459	0.2608	cov_fs	FALSE	single-sample	metaspades	ERR1136791	MaxBin2
MGYG000036593	0.107055	cov_fs	FALSE	single-sample	metaspades	ERR1136791	MaxBin2
MGYG000037908	0.0580555	cov_fs	FALSE	single-sample	metaspades	ERR1136791	MaxBin2
MGYG000040439	0.131718	cov_fs	TRUE	single-sample	metaspades	ERR1136791	MaxBin2
MGYG000040992	0.0947165	cov_fs	FALSE	single-sample	metaspades	ERR1136791	MaxBin2
MGYG000058229	0.407351	cov_fs	FALSE	single-sample	metaspades	ERR1136791	MaxBin2
MGYG000060958	0.141262	cov_fs	TRUE	single-sample	metaspades	ERR1136791	MaxBin2
MGYG000061002	0.237614	cov_fs	FALSE	single-sample	metaspades	ERR1136791	MaxBin2
MGYG000074253	0.00862384	cov_fs	TRUE	single-sample	metaspades	ERR1136791	MaxBin2
MGYG000088657	0.242833	cov_fs	TRUE	single-sample	metaspades	ERR1136791	MaxBin2
MGYG000099206	0.234553	cov_fs	FALSE	single-sample	metaspades	ERR1136791	MaxBin2
MGYG000106755	0.407907	cov_fs	FALSE	single-sample	metaspades	ERR1136791	MaxBin2
MGYG000107881	0.105846	cov_fs	TRUE	single-sample	metaspades	ERR1136791	MaxBin2
MGYG000107928	0.702991	cov_fs	FALSE	single-sample	metaspades	ERR1136791	MaxBin2
MGYG000115986	0.03033	cov_fs	FALSE	single-sample	metaspades	ERR1136791	MaxBin2
MGYG000119054	0.519908	cov_fs	TRUE	single-sample	metaspades	ERR1136791	MaxBin2
MGYG000119158	0.160861	cov_fs	FALSE	single-sample	metaspades	ERR1136791	MaxBin2
MGYG000120645	0.0619486	cov_fs	TRUE	single-sample	metaspades	ERR1136791	MaxBin2
MGYG000121750	0.352602	cov_fs	FALSE	single-sample	metaspades	ERR1136791	MaxBin2
MGYG000127761	0.0939179	cov_fs	TRUE	single-sample	metaspades	ERR1136791	MaxBin2
MGYG000133356	0.236036	cov_fs	TRUE	single-sample	metaspades	ERR1136791	MaxBin2
MGYG000137776	0.513221	cov_fs	FALSE	single-sample	metaspades	ERR1136791	MaxBin2
MGYG000148078	0.411099	cov_fs	TRUE	single-sample	metaspades	ERR1136791	MaxBin2
MGYG000153331	0.155464	cov_fs	FALSE	single-sample	metaspades	ERR1136791	MaxBin2
MGYG000153678	0.446569	cov_fs	TRUE	single-sample	metaspades	ERR1136791	MaxBin2
MGYG000157428	0.142198	cov_fs	FALSE	single-sample	metaspades	ERR1136791	MaxBin2
MGYG000163080	0.131083	cov_fs	FALSE	single-sample	metaspades	ERR1136791	MaxBin2
MGYG000166562	0.40375	cov_fs	TRUE	single-sample	metaspades	ERR1136791	MaxBin2
MGYG000172046	0.259266	cov_fs	FALSE	single-sample	metaspades	ERR1136791	MaxBin2
MGYG000190904	0.111802	cov_fs	FALSE	single-sample	metaspades	ERR1136791	MaxBin2
MGYG000202270	0.27818	cov_fs	TRUE	single-sample	metaspades	ERR1136791	MaxBin2
MGYG000204681	0.119215	cov_fs	FALSE	single-sample	metaspades	ERR1136791	MaxBin2
MGYG000213065	0.468187	cov_fs	FALSE	single-sample	metaspades	ERR1136791	MaxBin2
MGYG000215012	0.126845	cov_fs	FALSE	single-sample	metaspades	ERR1136791	MaxBin2
MGYG000216013	0.169325	cov_fs	FALSE	single-sample	metaspades	ERR1136791	MaxBin2
MGYG000227001	0.04564	cov_fs	FALSE	single-sample	metaspades	ERR1136791	MaxBin2
MGYG000230785	0.0830761	cov_fs	FALSE	single-sample	metaspades	ERR1136791	MaxBin2
MGYG000231616	0.211701	cov_fs	FALSE	single-sample	metaspades	ERR1136791	MaxBin2
MGYG000234308	0.18783	cov_fs	FALSE	single-sample	metaspades	ERR1136791	MaxBin2
MGYG000236354	0.464956	cov_fs	FALSE	single-sample	metaspades	ERR1136791	MaxBin2
MGYG000256652	0.0819581	cov_fs	FALSE	single-sample	metaspades	ERR1136791	MaxBin2
MGYG000260333	0.101763	cov_fs	TRUE	single-sample	metaspades	ERR1136791	MaxBin2
MGYG000260429	0.154764	cov_fs	TRUE	single-sample	metaspades	ERR1136791	MaxBin2
MGYG000263376	0.253886	cov_fs	FALSE	single-sample	metaspades	ERR1136791	MaxBin2
MGYG000263820	0.173498	cov_fs	FALSE	single-sample	metaspades	ERR1136791	MaxBin2
MGYG000272908	0.0772219	cov_fs	FALSE	single-sample	metaspades	ERR1136791	MaxBin2
MGYG000000041	0.0789109	cov_fs	TRUE	multi-sample-mash	metaspades	ERR1136946	MaxBin2
MGYG000002298	0.203962	cov_fs	TRUE	multi-sample-mash	metaspades	ERR1136946	MaxBin2
MGYG000002455	0.342782	cov_fs	TRUE	multi-sample-mash	metaspades	ERR1136946	MaxBin2
MGYG000010975	0.0235448	cov_fs	TRUE	multi-sample-mash	metaspades	ERR1136946	MaxBin2
MGYG000010979	0.158048	cov_fs	FALSE	multi-sample-mash	metaspades	ERR1136946	MaxBin2
MGYG000033479	0.183489	cov_fs	FALSE	multi-sample-mash	metaspades	ERR1136946	MaxBin2
MGYG000044874	0.278725	cov_fs	FALSE	multi-sample-mash	metaspades	ERR1136946	MaxBin2
MGYG000048233	0.115276	cov_fs	TRUE	multi-sample-mash	metaspades	ERR1136946	MaxBin2
MGYG000051883	0.19006	cov_fs	FALSE	multi-sample-mash	metaspades	ERR1136946	MaxBin2
MGYG000054485	0.0220604	cov_fs	FALSE	multi-sample-mash	metaspades	ERR1136946	MaxBin2
MGYG000063209	0.277168	cov_fs	FALSE	multi-sample-mash	metaspades	ERR1136946	MaxBin2
MGYG000076947	0.146164	cov_fs	FALSE	multi-sample-mash	metaspades	ERR1136946	MaxBin2
MGYG000081877	0.146896	cov_fs	FALSE	multi-sample-mash	metaspades	ERR1136946	MaxBin2
MGYG000082874	0.387313	cov_fs	FALSE	multi-sample-mash	metaspades	ERR1136946	MaxBin2
MGYG000087030	0.0750425	cov_fs	FALSE	multi-sample-mash	metaspades	ERR1136946	MaxBin2
MGYG000111396	0.313138	cov_fs	FALSE	multi-sample-mash	metaspades	ERR1136946	MaxBin2
MGYG000120645	0.0345252	cov_fs	TRUE	multi-sample-mash	metaspades	ERR1136946	MaxBin2
MGYG000124412	0.0681039	cov_fs	TRUE	multi-sample-mash	metaspades	ERR1136946	MaxBin2
MGYG000126632	0.144471	cov_fs	FALSE	multi-sample-mash	metaspades	ERR1136946	MaxBin2
MGYG000134362	0.126025	cov_fs	FALSE	multi-sample-mash	metaspades	ERR1136946	MaxBin2
MGYG000135271	0.119653	cov_fs	TRUE	multi-sample-mash	metaspades	ERR1136946	MaxBin2
MGYG000139482	0.196993	cov_fs	FALSE	multi-sample-mash	metaspades	ERR1136946	MaxBin2
MGYG000142637	0.16058	cov_fs	FALSE	multi-sample-mash	metaspades	ERR1136946	MaxBin2
MGYG000148078	0.0538688	cov_fs	TRUE	multi-sample-mash	metaspades	ERR1136946	MaxBin2
MGYG000149758	0.294127	cov_fs	FALSE	multi-sample-mash	metaspades	ERR1136946	MaxBin2
MGYG000153177	0.131	cov_fs	TRUE	multi-sample-mash	metaspades	ERR1136946	MaxBin2
MGYG000155873	0.0219667	cov_fs	FALSE	multi-sample-mash	metaspades	ERR1136946	MaxBin2
MGYG000157028	0.294405	cov_fs	FALSE	multi-sample-mash	metaspades	ERR1136946	MaxBin2
MGYG000157813	0.0717099	cov_fs	TRUE	multi-sample-mash	metaspades	ERR1136946	MaxBin2
MGYG000161982	0.1276	cov_fs	FALSE	multi-sample-mash	metaspades	ERR1136946	MaxBin2
MGYG000171946	0.0765917	cov_fs	FALSE	multi-sample-mash	metaspades	ERR1136946	MaxBin2
MGYG000172417	0.0721052	cov_fs	TRUE	multi-sample-mash	metaspades	ERR1136946	MaxBin2
MGYG000182353	0.136334	cov_fs	FALSE	multi-sample-mash	metaspades	ERR1136946	MaxBin2
MGYG000187687	0.0923944	cov_fs	TRUE	multi-sample-mash	metaspades	ERR1136946	MaxBin2
MGYG000192797	0.0950798	cov_fs	TRUE	multi-sample-mash	metaspades	ERR1136946	MaxBin2
MGYG000199384	0.256202	cov_fs	FALSE	multi-sample-mash	metaspades	ERR1136946	MaxBin2
MGYG000202559	0.163475	cov_fs	FALSE	multi-sample-mash	metaspades	ERR1136946	MaxBin2
MGYG000204634	0.0956187	cov_fs	TRUE	multi-sample-mash	metaspades	ERR1136946	MaxBin2
MGYG000224810	0.196101	cov_fs	FALSE	multi-sample-mash	metaspades	ERR1136946	MaxBin2
MGYG000225302	0.140965	cov_fs	FALSE	multi-sample-mash	metaspades	ERR1136946	MaxBin2
MGYG000229662	0.315222	cov_fs	FALSE	multi-sample-mash	metaspades	ERR1136946	MaxBin2
MGYG000231681	0.137586	cov_fs	TRUE	multi-sample-mash	metaspades	ERR1136946	MaxBin2
MGYG000233577	0.0976268	cov_fs	TRUE	multi-sample-mash	metaspades	ERR1136946	MaxBin2
MGYG000240044	0.228608	cov_fs	FALSE	multi-sample-mash	metaspades	ERR1136946	MaxBin2
MGYG000241024	0.135857	cov_fs	TRUE	multi-sample-mash	metaspades	ERR1136946	MaxBin2
MGYG000245520	0.0945492	cov_fs	TRUE	multi-sample-mash	metaspades	ERR1136946	MaxBin2
MGYG000252725	0.103826	cov_fs	FALSE	multi-sample-mash	metaspades	ERR1136946	MaxBin2
MGYG000259480	0.444666	cov_fs	FALSE	multi-sample-mash	metaspades	ERR1136946	MaxBin2
MGYG000267674	0.138981	cov_fs	FALSE	multi-sample-mash	metaspades	ERR1136946	MaxBin2
MGYG000272908	0.305777	cov_fs	FALSE	multi-sample-mash	metaspades	ERR1136946	MaxBin2
MGYG000287446	0.123484	cov_fs	FALSE	multi-sample-mash	metaspades	ERR1136946	MaxBin2
MGYG000287953	0.0175493	cov_fs	FALSE	multi-sample-mash	metaspades	ERR1136946	MaxBin2
MGYG000000050	0.0404251	cov_fs	TRUE	multi-sample-mash	metaspades	ERR1136831	MaxBin2
MGYG000000225	0.0767296	cov_fs	TRUE	multi-sample-mash	metaspades	ERR1136831	MaxBin2
MGYG000000243	0.107852	cov_fs	TRUE	multi-sample-mash	metaspades	ERR1136831	MaxBin2
MGYG000000653	0.155713	cov_fs	FALSE	multi-sample-mash	metaspades	ERR1136831	MaxBin2
MGYG000001490	0.30613	cov_fs	TRUE	multi-sample-mash	metaspades	ERR1136831	MaxBin2
MGYG000001707	0.147037	cov_fs	TRUE	multi-sample-mash	metaspades	ERR1136831	MaxBin2
MGYG000004658	0.148056	cov_fs	TRUE	multi-sample-mash	metaspades	ERR1136831	MaxBin2
MGYG000005478	0.38076	cov_fs	TRUE	multi-sample-mash	metaspades	ERR1136831	MaxBin2
MGYG000005649	0.0896603	cov_fs	FALSE	multi-sample-mash	metaspades	ERR1136831	MaxBin2
MGYG000005976	0.0414444	cov_fs	TRUE	multi-sample-mash	metaspades	ERR1136831	MaxBin2
MGYG000006143	0.192884	cov_fs	TRUE	multi-sample-mash	metaspades	ERR1136831	MaxBin2
MGYG000006848	0.338726	cov_fs	FALSE	multi-sample-mash	metaspades	ERR1136831	MaxBin2
MGYG000010922	0.326935	cov_fs	FALSE	multi-sample-mash	metaspades	ERR1136831	MaxBin2
MGYG000011568	0.434182	cov_fs	FALSE	multi-sample-mash	metaspades	ERR1136831	MaxBin2
MGYG000012364	0.0722644	cov_fs	FALSE	multi-sample-mash	metaspades	ERR1136831	MaxBin2
MGYG000012464	0.155631	cov_fs	FALSE	multi-sample-mash	metaspades	ERR1136831	MaxBin2
MGYG000016794	0.318451	cov_fs	FALSE	multi-sample-mash	metaspades	ERR1136831	MaxBin2
MGYG000020436	0.120063	cov_fs	FALSE	multi-sample-mash	metaspades	ERR1136831	MaxBin2
MGYG000022300	0.065568	cov_fs	TRUE	multi-sample-mash	metaspades	ERR1136831	MaxBin2
MGYG000023066	0.161828	cov_fs	FALSE	multi-sample-mash	metaspades	ERR1136831	MaxBin2
MGYG000023479	0.220032	cov_fs	TRUE	multi-sample-mash	metaspades	ERR1136831	MaxBin2
MGYG000023551	0.204113	cov_fs	FALSE	multi-sample-mash	metaspades	ERR1136831	MaxBin2
MGYG000025314	0.114567	cov_fs	FALSE	multi-sample-mash	metaspades	ERR1136831	MaxBin2
MGYG000029853	0.175453	cov_fs	FALSE	multi-sample-mash	metaspades	ERR1136831	MaxBin2
MGYG000031303	0.303992	cov_fs	FALSE	multi-sample-mash	metaspades	ERR1136831	MaxBin2
MGYG000042793	0.347052	cov_fs	FALSE	multi-sample-mash	metaspades	ERR1136831	MaxBin2
MGYG000045365	0.0167088	cov_fs	FALSE	multi-sample-mash	metaspades	ERR1136831	MaxBin2
MGYG000046705	0.449151	cov_fs	FALSE	multi-sample-mash	metaspades	ERR1136831	MaxBin2
MGYG000050688	0.284907	cov_fs	FALSE	multi-sample-mash	metaspades	ERR1136831	MaxBin2
MGYG000055176	0.271906	cov_fs	FALSE	multi-sample-mash	metaspades	ERR1136831	MaxBin2
MGYG000060538	0.217646	cov_fs	FALSE	multi-sample-mash	metaspades	ERR1136831	MaxBin2
MGYG000067827	0.277121	cov_fs	FALSE	multi-sample-mash	metaspades	ERR1136831	MaxBin2
MGYG000070522	0.150141	cov_fs	FALSE	multi-sample-mash	metaspades	ERR1136831	MaxBin2
MGYG000073195	0.306177	cov_fs	FALSE	multi-sample-mash	metaspades	ERR1136831	MaxBin2
MGYG000076117	0.0808128	cov_fs	FALSE	multi-sample-mash	metaspades	ERR1136831	MaxBin2
MGYG000078451	0.33808	cov_fs	FALSE	multi-sample-mash	metaspades	ERR1136831	MaxBin2
MGYG000083009	0.290462	cov_fs	FALSE	multi-sample-mash	metaspades	ERR1136831	MaxBin2
MGYG000087449	0.163828	cov_fs	FALSE	multi-sample-mash	metaspades	ERR1136831	MaxBin2
MGYG000094193	0.302081	cov_fs	FALSE	multi-sample-mash	metaspades	ERR1136831	MaxBin2
MGYG000097739	0.538574	cov_fs	FALSE	multi-sample-mash	metaspades	ERR1136831	MaxBin2
MGYG000102499	0.366552	cov_fs	FALSE	multi-sample-mash	metaspades	ERR1136831	MaxBin2
MGYG000102880	0.192572	cov_fs	FALSE	multi-sample-mash	metaspades	ERR1136831	MaxBin2
MGYG000111266	0.141579	cov_fs	FALSE	multi-sample-mash	metaspades	ERR1136831	MaxBin2
MGYG000117048	0.134526	cov_fs	FALSE	multi-sample-mash	metaspades	ERR1136831	MaxBin2
MGYG000117375	0.224246	cov_fs	FALSE	multi-sample-mash	metaspades	ERR1136831	MaxBin2
MGYG000121728	0.0581146	cov_fs	FALSE	multi-sample-mash	metaspades	ERR1136831	MaxBin2
MGYG000122669	0.393948	cov_fs	FALSE	multi-sample-mash	metaspades	ERR1136831	MaxBin2
MGYG000122990	0.143278	cov_fs	FALSE	multi-sample-mash	metaspades	ERR1136831	MaxBin2
MGYG000126901	0.121169	cov_fs	FALSE	multi-sample-mash	metaspades	ERR1136831	MaxBin2
MGYG000132531	0.149266	cov_fs	FALSE	multi-sample-mash	metaspades	ERR1136831	MaxBin2
MGYG000134105	0.230564	cov_fs	FALSE	multi-sample-mash	metaspades	ERR1136831	MaxBin2
MGYG000138253	0.392559	cov_fs	FALSE	multi-sample-mash	metaspades	ERR1136831	MaxBin2
MGYG000139673	0.117591	cov_fs	TRUE	multi-sample-mash	metaspades	ERR1136831	MaxBin2
MGYG000146399	0.167819	cov_fs	FALSE	multi-sample-mash	metaspades	ERR1136831	MaxBin2
MGYG000154303	0.152927	cov_fs	FALSE	multi-sample-mash	metaspades	ERR1136831	MaxBin2
MGYG000155608	0.0673571	cov_fs	FALSE	multi-sample-mash	metaspades	ERR1136831	MaxBin2
MGYG000158010	0.15479	cov_fs	FALSE	multi-sample-mash	metaspades	ERR1136831	MaxBin2
MGYG000163960	0.197458	cov_fs	TRUE	multi-sample-mash	metaspades	ERR1136831	MaxBin2
MGYG000164917	0.0453208	cov_fs	FALSE	multi-sample-mash	metaspades	ERR1136831	MaxBin2
MGYG000167109	0.3107	cov_fs	FALSE	multi-sample-mash	metaspades	ERR1136831	MaxBin2
MGYG000171817	0.351894	cov_fs	FALSE	multi-sample-mash	metaspades	ERR1136831	MaxBin2
MGYG000171939	0.0212868	cov_fs	FALSE	multi-sample-mash	metaspades	ERR1136831	MaxBin2
MGYG000174555	0.328717	cov_fs	FALSE	multi-sample-mash	metaspades	ERR1136831	MaxBin2
MGYG000176281	0.104122	cov_fs	FALSE	multi-sample-mash	metaspades	ERR1136831	MaxBin2
MGYG000187687	0.269536	cov_fs	TRUE	multi-sample-mash	metaspades	ERR1136831	MaxBin2
MGYG000188614	0.289797	cov_fs	FALSE	multi-sample-mash	metaspades	ERR1136831	MaxBin2
MGYG000189960	0.229098	cov_fs	FALSE	multi-sample-mash	metaspades	ERR1136831	MaxBin2
MGYG000192718	0.306245	cov_fs	FALSE	multi-sample-mash	metaspades	ERR1136831	MaxBin2
MGYG000196002	0.238315	cov_fs	FALSE	multi-sample-mash	metaspades	ERR1136831	MaxBin2
MGYG000198108	0.115202	cov_fs	TRUE	multi-sample-mash	metaspades	ERR1136831	MaxBin2
MGYG000204634	0.294999	cov_fs	TRUE	multi-sample-mash	metaspades	ERR1136831	MaxBin2
MGYG000206040	0.33353	cov_fs	FALSE	multi-sample-mash	metaspades	ERR1136831	MaxBin2
MGYG000206504	0.40832	cov_fs	FALSE	multi-sample-mash	metaspades	ERR1136831	MaxBin2
MGYG000207378	0.101991	cov_fs	FALSE	multi-sample-mash	metaspades	ERR1136831	MaxBin2
MGYG000207670	0.126122	cov_fs	FALSE	multi-sample-mash	metaspades	ERR1136831	MaxBin2
MGYG000208043	0.16791	cov_fs	FALSE	multi-sample-mash	metaspades	ERR1136831	MaxBin2
MGYG000211641	0.371782	cov_fs	FALSE	multi-sample-mash	metaspades	ERR1136831	MaxBin2
MGYG000213128	0.386945	cov_fs	TRUE	multi-sample-mash	metaspades	ERR1136831	MaxBin2
MGYG000230276	0.430433	cov_fs	FALSE	multi-sample-mash	metaspades	ERR1136831	MaxBin2
MGYG000230366	0.379443	cov_fs	FALSE	multi-sample-mash	metaspades	ERR1136831	MaxBin2
MGYG000232255	0.328035	cov_fs	FALSE	multi-sample-mash	metaspades	ERR1136831	MaxBin2
MGYG000233019	0.0499563	cov_fs	FALSE	multi-sample-mash	metaspades	ERR1136831	MaxBin2
MGYG000237761	0.105056	cov_fs	FALSE	multi-sample-mash	metaspades	ERR1136831	MaxBin2
MGYG000244656	0.102741	cov_fs	FALSE	multi-sample-mash	metaspades	ERR1136831	MaxBin2
MGYG000249349	0.255308	cov_fs	FALSE	multi-sample-mash	metaspades	ERR1136831	MaxBin2
MGYG000252123	0.110254	cov_fs	FALSE	multi-sample-mash	metaspades	ERR1136831	MaxBin2
MGYG000256106	0.185894	cov_fs	FALSE	multi-sample-mash	metaspades	ERR1136831	MaxBin2
MGYG000256707	0.221742	cov_fs	TRUE	multi-sample-mash	metaspades	ERR1136831	MaxBin2
MGYG000257535	0.153738	cov_fs	FALSE	multi-sample-mash	metaspades	ERR1136831	MaxBin2
MGYG000258696	0.229667	cov_fs	TRUE	multi-sample-mash	metaspades	ERR1136831	MaxBin2
MGYG000262307	0.0440384	cov_fs	TRUE	multi-sample-mash	metaspades	ERR1136831	MaxBin2
MGYG000266590	0.18815	cov_fs	FALSE	multi-sample-mash	metaspades	ERR1136831	MaxBin2
MGYG000268575	0.167246	cov_fs	FALSE	multi-sample-mash	metaspades	ERR1136831	MaxBin2
MGYG000270373	0.205778	cov_fs	FALSE	multi-sample-mash	metaspades	ERR1136831	MaxBin2
MGYG000271977	0.472656	cov_fs	FALSE	multi-sample-mash	metaspades	ERR1136831	MaxBin2
MGYG000272908	0.393737	cov_fs	FALSE	multi-sample-mash	metaspades	ERR1136831	MaxBin2
MGYG000274248	0.137673	cov_fs	TRUE	multi-sample-mash	metaspades	ERR1136831	MaxBin2
MGYG000274465	0.262117	cov_fs	FALSE	multi-sample-mash	metaspades	ERR1136831	MaxBin2
MGYG000275261	0.120855	cov_fs	FALSE	multi-sample-mash	metaspades	ERR1136831	MaxBin2
MGYG000278980	0.116301	cov_fs	FALSE	multi-sample-mash	metaspades	ERR1136831	MaxBin2
MGYG000280452	0.214857	cov_fs	TRUE	multi-sample-mash	metaspades	ERR1136831	MaxBin2
MGYG000282069	0.50999	cov_fs	FALSE	multi-sample-mash	metaspades	ERR1136831	MaxBin2
MGYG000285800	0.124977	cov_fs	FALSE	multi-sample-mash	metaspades	ERR1136831	MaxBin2
MGYG000000027	0.471533	cov_fs	TRUE	multi-sample-all	metaspades	ERR1136889	MaxBin2
MGYG000000033	0.167822	cov_fs	TRUE	multi-sample-all	metaspades	ERR1136889	MaxBin2
MGYG000000041	0.0481063	cov_fs	TRUE	multi-sample-all	metaspades	ERR1136889	MaxBin2
MGYG000000880	0.0994694	cov_fs	FALSE	multi-sample-all	metaspades	ERR1136889	MaxBin2
MGYG000002274	0.0479875	cov_fs	TRUE	multi-sample-all	metaspades	ERR1136889	MaxBin2
MGYG000004318	0.14699	cov_fs	FALSE	multi-sample-all	metaspades	ERR1136889	MaxBin2
MGYG000004505	0.176595	cov_fs	FALSE	multi-sample-all	metaspades	ERR1136889	MaxBin2
MGYG000004679	0.0204258	cov_fs	FALSE	multi-sample-all	metaspades	ERR1136889	MaxBin2
MGYG000004785	0.126145	cov_fs	FALSE	multi-sample-all	metaspades	ERR1136889	MaxBin2
MGYG000005055	0.221567	cov_fs	TRUE	multi-sample-all	metaspades	ERR1136889	MaxBin2
MGYG000005433	0.52532	cov_fs	TRUE	multi-sample-all	metaspades	ERR1136889	MaxBin2
MGYG000006675	0.0718364	cov_fs	TRUE	multi-sample-all	metaspades	ERR1136889	MaxBin2
MGYG000006838	0.4385	cov_fs	TRUE	multi-sample-all	metaspades	ERR1136889	MaxBin2
MGYG000007015	0.317042	cov_fs	TRUE	multi-sample-all	metaspades	ERR1136889	MaxBin2
MGYG000010115	0.220302	cov_fs	FALSE	multi-sample-all	metaspades	ERR1136889	MaxBin2
MGYG000015245	0.144642	cov_fs	FALSE	multi-sample-all	metaspades	ERR1136889	MaxBin2
MGYG000018676	0.265285	cov_fs	FALSE	multi-sample-all	metaspades	ERR1136889	MaxBin2
MGYG000021115	0.369568	cov_fs	TRUE	multi-sample-all	metaspades	ERR1136889	MaxBin2
MGYG000021704	0.0465011	cov_fs	FALSE	multi-sample-all	metaspades	ERR1136889	MaxBin2
MGYG000022844	0.142383	cov_fs	TRUE	multi-sample-all	metaspades	ERR1136889	MaxBin2
MGYG000025661	0.511216	cov_fs	TRUE	multi-sample-all	metaspades	ERR1136889	MaxBin2
MGYG000026998	0.05294	cov_fs	FALSE	multi-sample-all	metaspades	ERR1136889	MaxBin2
MGYG000031206	0.171578	cov_fs	FALSE	multi-sample-all	metaspades	ERR1136889	MaxBin2
MGYG000032401	0.106939	cov_fs	FALSE	multi-sample-all	metaspades	ERR1136889	MaxBin2
MGYG000032744	0.0740851	cov_fs	TRUE	multi-sample-all	metaspades	ERR1136889	MaxBin2
MGYG000038731	0.236047	cov_fs	TRUE	multi-sample-all	metaspades	ERR1136889	MaxBin2
MGYG000045025	0.230154	cov_fs	FALSE	multi-sample-all	metaspades	ERR1136889	MaxBin2
MGYG000049068	0.151786	cov_fs	FALSE	multi-sample-all	metaspades	ERR1136889	MaxBin2
MGYG000055890	0.102093	cov_fs	FALSE	multi-sample-all	metaspades	ERR1136889	MaxBin2
MGYG000056378	0.0450795	cov_fs	FALSE	multi-sample-all	metaspades	ERR1136889	MaxBin2
MGYG000059247	0.103559	cov_fs	FALSE	multi-sample-all	metaspades	ERR1136889	MaxBin2
MGYG000066983	0.126446	cov_fs	FALSE	multi-sample-all	metaspades	ERR1136889	MaxBin2
MGYG000068749	0.189925	cov_fs	FALSE	multi-sample-all	metaspades	ERR1136889	MaxBin2
MGYG000068896	0.231908	cov_fs	FALSE	multi-sample-all	metaspades	ERR1136889	MaxBin2
MGYG000069020	0.0462104	cov_fs	FALSE	multi-sample-all	metaspades	ERR1136889	MaxBin2
MGYG000070719	0.0784784	cov_fs	TRUE	multi-sample-all	metaspades	ERR1136889	MaxBin2
MGYG000073722	0.101112	cov_fs	TRUE	multi-sample-all	metaspades	ERR1136889	MaxBin2
MGYG000076231	0.832261	cov_fs	TRUE	multi-sample-all	metaspades	ERR1136889	MaxBin2
MGYG000078402	0.128177	cov_fs	FALSE	multi-sample-all	metaspades	ERR1136889	MaxBin2
MGYG000078569	0.130252	cov_fs	FALSE	multi-sample-all	metaspades	ERR1136889	MaxBin2
MGYG000087817	0.129505	cov_fs	TRUE	multi-sample-all	metaspades	ERR1136889	MaxBin2
MGYG000103477	0.144383	cov_fs	FALSE	multi-sample-all	metaspades	ERR1136889	MaxBin2
MGYG000105975	0.125277	cov_fs	FALSE	multi-sample-all	metaspades	ERR1136889	MaxBin2
MGYG000123034	0.138189	cov_fs	FALSE	multi-sample-all	metaspades	ERR1136889	MaxBin2
MGYG000125352	0.061002	cov_fs	FALSE	multi-sample-all	metaspades	ERR1136889	MaxBin2
MGYG000134366	0.375374	cov_fs	FALSE	multi-sample-all	metaspades	ERR1136889	MaxBin2
MGYG000135666	0.0378742	cov_fs	FALSE	multi-sample-all	metaspades	ERR1136889	MaxBin2
MGYG000138756	0.395153	cov_fs	FALSE	multi-sample-all	metaspades	ERR1136889	MaxBin2
MGYG000139178	0.313699	cov_fs	FALSE	multi-sample-all	metaspades	ERR1136889	MaxBin2
MGYG000140336	0.109459	cov_fs	FALSE	multi-sample-all	metaspades	ERR1136889	MaxBin2
MGYG000141023	0.4913	cov_fs	FALSE	multi-sample-all	metaspades	ERR1136889	MaxBin2
MGYG000144849	0.116333	cov_fs	TRUE	multi-sample-all	metaspades	ERR1136889	MaxBin2
MGYG000145297	0.128292	cov_fs	FALSE	multi-sample-all	metaspades	ERR1136889	MaxBin2
MGYG000148125	0.202085	cov_fs	FALSE	multi-sample-all	metaspades	ERR1136889	MaxBin2
MGYG000148377	0.224583	cov_fs	TRUE	multi-sample-all	metaspades	ERR1136889	MaxBin2
MGYG000159663	0.35266	cov_fs	FALSE	multi-sample-all	metaspades	ERR1136889	MaxBin2
MGYG000163167	0.169384	cov_fs	FALSE	multi-sample-all	metaspades	ERR1136889	MaxBin2
MGYG000169670	0.0881607	cov_fs	FALSE	multi-sample-all	metaspades	ERR1136889	MaxBin2
MGYG000172897	0.216692	cov_fs	FALSE	multi-sample-all	metaspades	ERR1136889	MaxBin2
MGYG000173158	0.216496	cov_fs	FALSE	multi-sample-all	metaspades	ERR1136889	MaxBin2
MGYG000179621	0.324432	cov_fs	TRUE	multi-sample-all	metaspades	ERR1136889	MaxBin2
MGYG000179811	0.0773202	cov_fs	FALSE	multi-sample-all	metaspades	ERR1136889	MaxBin2
MGYG000200160	0.103902	cov_fs	FALSE	multi-sample-all	metaspades	ERR1136889	MaxBin2
MGYG000201849	0.48688	cov_fs	FALSE	multi-sample-all	metaspades	ERR1136889	MaxBin2
MGYG000205994	0.0749922	cov_fs	FALSE	multi-sample-all	metaspades	ERR1136889	MaxBin2
MGYG000206647	0.446502	cov_fs	TRUE	multi-sample-all	metaspades	ERR1136889	MaxBin2
MGYG000211015	0.0593626	cov_fs	FALSE	multi-sample-all	metaspades	ERR1136889	MaxBin2
MGYG000213013	0.320623	cov_fs	FALSE	multi-sample-all	metaspades	ERR1136889	MaxBin2
MGYG000221776	0.205075	cov_fs	FALSE	multi-sample-all	metaspades	ERR1136889	MaxBin2
MGYG000223404	0.110857	cov_fs	TRUE	multi-sample-all	metaspades	ERR1136889	MaxBin2
MGYG000225551	0.13564	cov_fs	TRUE	multi-sample-all	metaspades	ERR1136889	MaxBin2
MGYG000227061	0.16355	cov_fs	FALSE	multi-sample-all	metaspades	ERR1136889	MaxBin2
MGYG000227760	0.163519	cov_fs	FALSE	multi-sample-all	metaspades	ERR1136889	MaxBin2
MGYG000233376	0.101472	cov_fs	FALSE	multi-sample-all	metaspades	ERR1136889	MaxBin2
MGYG000236226	0.54686	cov_fs	FALSE	multi-sample-all	metaspades	ERR1136889	MaxBin2
MGYG000237612	0.150326	cov_fs	FALSE	multi-sample-all	metaspades	ERR1136889	MaxBin2
MGYG000239913	0.0900788	cov_fs	FALSE	multi-sample-all	metaspades	ERR1136889	MaxBin2
MGYG000240273	0.129332	cov_fs	FALSE	multi-sample-all	metaspades	ERR1136889	MaxBin2
MGYG000249413	0.111444	cov_fs	FALSE	multi-sample-all	metaspades	ERR1136889	MaxBin2
MGYG000250228	0.418176	cov_fs	FALSE	multi-sample-all	metaspades	ERR1136889	MaxBin2
MGYG000250291	0.0497681	cov_fs	FALSE	multi-sample-all	metaspades	ERR1136889	MaxBin2
MGYG000254481	0.167382	cov_fs	FALSE	multi-sample-all	metaspades	ERR1136889	MaxBin2
MGYG000256239	0.432191	cov_fs	TRUE	multi-sample-all	metaspades	ERR1136889	MaxBin2
MGYG000257535	0.0597438	cov_fs	FALSE	multi-sample-all	metaspades	ERR1136889	MaxBin2
MGYG000264851	0.304275	cov_fs	FALSE	multi-sample-all	metaspades	ERR1136889	MaxBin2
MGYG000265974	0.13425	cov_fs	FALSE	multi-sample-all	metaspades	ERR1136889	MaxBin2
MGYG000267100	0.311674	cov_fs	FALSE	multi-sample-all	metaspades	ERR1136889	MaxBin2
MGYG000267911	0.200106	cov_fs	FALSE	multi-sample-all	metaspades	ERR1136889	MaxBin2
MGYG000268544	0.0743505	cov_fs	FALSE	multi-sample-all	metaspades	ERR1136889	MaxBin2
MGYG000277585	0.155037	cov_fs	FALSE	multi-sample-all	metaspades	ERR1136889	MaxBin2
MGYG000284844	0.188792	cov_fs	TRUE	multi-sample-all	metaspades	ERR1136889	MaxBin2
MGYG000287591	0.334381	cov_fs	FALSE	multi-sample-all	metaspades	ERR1136889	MaxBin2
MGYG000000002	0.200361	cov_fs	TRUE	multi-sample-all	metaspades	ERR1136838	MaxBin2
MGYG000000077	0.399268	cov_fs	TRUE	multi-sample-all	metaspades	ERR1136838	MaxBin2
MGYG000000144	0.373038	cov_fs	TRUE	multi-sample-all	metaspades	ERR1136838	MaxBin2
MGYG000000177	0.656129	cov_fs	TRUE	multi-sample-all	metaspades	ERR1136838	MaxBin2
MGYG000000190	0.181812	cov_fs	TRUE	multi-sample-all	metaspades	ERR1136838	MaxBin2
MGYG000000216	0.210737	cov_fs	TRUE	multi-sample-all	metaspades	ERR1136838	MaxBin2
MGYG000000370	0.211878	cov_fs	FALSE	multi-sample-all	metaspades	ERR1136838	MaxBin2
MGYG000001306	0.081314	cov_fs	TRUE	multi-sample-all	metaspades	ERR1136838	MaxBin2
MGYG000001310	0.301997	cov_fs	TRUE	multi-sample-all	metaspades	ERR1136838	MaxBin2
MGYG000001385	0.329263	cov_fs	TRUE	multi-sample-all	metaspades	ERR1136838	MaxBin2
MGYG000001500	0.136181	cov_fs	TRUE	multi-sample-all	metaspades	ERR1136838	MaxBin2
MGYG000002274	0.0930155	cov_fs	TRUE	multi-sample-all	metaspades	ERR1136838	MaxBin2
MGYG000002304	0.178801	cov_fs	TRUE	multi-sample-all	metaspades	ERR1136838	MaxBin2
MGYG000002312	0.211635	cov_fs	TRUE	multi-sample-all	metaspades	ERR1136838	MaxBin2
MGYG000002509	0.0780542	cov_fs	TRUE	multi-sample-all	metaspades	ERR1136838	MaxBin2
MGYG000002517	0.413761	cov_fs	TRUE	multi-sample-all	metaspades	ERR1136838	MaxBin2
MGYG000002530	0.337062	cov_fs	TRUE	multi-sample-all	metaspades	ERR1136838	MaxBin2
MGYG000002684	0.0656496	cov_fs	FALSE	multi-sample-all	metaspades	ERR1136838	MaxBin2
MGYG000003697	0.468205	cov_fs	TRUE	multi-sample-all	metaspades	ERR1136838	MaxBin2
MGYG000004318	0.0359927	cov_fs	FALSE	multi-sample-all	metaspades	ERR1136838	MaxBin2
MGYG000004679	0.0639641	cov_fs	FALSE	multi-sample-all	metaspades	ERR1136838	MaxBin2
MGYG000005150	0.102072	cov_fs	TRUE	multi-sample-all	metaspades	ERR1136838	MaxBin2
MGYG000006567	0.0655276	cov_fs	TRUE	multi-sample-all	metaspades	ERR1136838	MaxBin2
MGYG000006731	0.26625	cov_fs	TRUE	multi-sample-all	metaspades	ERR1136838	MaxBin2
MGYG000010834	0.213606	cov_fs	TRUE	multi-sample-all	metaspades	ERR1136838	MaxBin2
MGYG000014899	0.113816	cov_fs	FALSE	multi-sample-all	metaspades	ERR1136838	MaxBin2
MGYG000014910	0.103641	cov_fs	FALSE	multi-sample-all	metaspades	ERR1136838	MaxBin2
MGYG000019143	0.113231	cov_fs	TRUE	multi-sample-all	metaspades	ERR1136838	MaxBin2
MGYG000019252	0.0430515	cov_fs	FALSE	multi-sample-all	metaspades	ERR1136838	MaxBin2
MGYG000021014	0.163268	cov_fs	TRUE	multi-sample-all	metaspades	ERR1136838	MaxBin2
MGYG000025015	0.0354896	cov_fs	FALSE	multi-sample-all	metaspades	ERR1136838	MaxBin2
MGYG000026158	0.201804	cov_fs	FALSE	multi-sample-all	metaspades	ERR1136838	MaxBin2
MGYG000027098	0.0522058	cov_fs	FALSE	multi-sample-all	metaspades	ERR1136838	MaxBin2
MGYG000027244	0.213572	cov_fs	FALSE	multi-sample-all	metaspades	ERR1136838	MaxBin2
MGYG000031645	0.0487773	cov_fs	FALSE	multi-sample-all	metaspades	ERR1136838	MaxBin2
MGYG000033586	0.168003	cov_fs	FALSE	multi-sample-all	metaspades	ERR1136838	MaxBin2
MGYG000036654	0.167182	cov_fs	FALSE	multi-sample-all	metaspades	ERR1136838	MaxBin2
MGYG000036718	0.491603	cov_fs	TRUE	multi-sample-all	metaspades	ERR1136838	MaxBin2
MGYG000037464	0.168682	cov_fs	TRUE	multi-sample-all	metaspades	ERR1136838	MaxBin2
MGYG000043623	0.28844	cov_fs	FALSE	multi-sample-all	metaspades	ERR1136838	MaxBin2
MGYG000048233	0.423453	cov_fs	TRUE	multi-sample-all	metaspades	ERR1136838	MaxBin2
MGYG000049830	0.0658384	cov_fs	FALSE	multi-sample-all	metaspades	ERR1136838	MaxBin2
MGYG000053678	0.502447	cov_fs	FALSE	multi-sample-all	metaspades	ERR1136838	MaxBin2
MGYG000055863	0.261941	cov_fs	FALSE	multi-sample-all	metaspades	ERR1136838	MaxBin2
MGYG000057173	0.0973437	cov_fs	FALSE	multi-sample-all	metaspades	ERR1136838	MaxBin2
MGYG000058192	0.291571	cov_fs	FALSE	multi-sample-all	metaspades	ERR1136838	MaxBin2
MGYG000064368	0.220647	cov_fs	FALSE	multi-sample-all	metaspades	ERR1136838	MaxBin2
MGYG000064676	0.143866	cov_fs	FALSE	multi-sample-all	metaspades	ERR1136838	MaxBin2
MGYG000067597	0.507263	cov_fs	FALSE	multi-sample-all	metaspades	ERR1136838	MaxBin2
MGYG000076637	0.263702	cov_fs	TRUE	multi-sample-all	metaspades	ERR1136838	MaxBin2
MGYG000076966	0.0390362	cov_fs	TRUE	multi-sample-all	metaspades	ERR1136838	MaxBin2
MGYG000078854	0.508731	cov_fs	FALSE	multi-sample-all	metaspades	ERR1136838	MaxBin2
MGYG000081179	0.202939	cov_fs	FALSE	multi-sample-all	metaspades	ERR1136838	MaxBin2
MGYG000081405	0.121333	cov_fs	FALSE	multi-sample-all	metaspades	ERR1136838	MaxBin2
MGYG000087976	0.268938	cov_fs	FALSE	multi-sample-all	metaspades	ERR1136838	MaxBin2
MGYG000090323	0.178096	cov_fs	FALSE	multi-sample-all	metaspades	ERR1136838	MaxBin2
MGYG000097910	0.122842	cov_fs	FALSE	multi-sample-all	metaspades	ERR1136838	MaxBin2
MGYG000101205	0.848928	cov_fs	FALSE	multi-sample-all	metaspades	ERR1136838	MaxBin2
MGYG000104362	0.47141	cov_fs	TRUE	multi-sample-all	metaspades	ERR1136838	MaxBin2
MGYG000104516	0.054271	cov_fs	FALSE	multi-sample-all	metaspades	ERR1136838	MaxBin2
MGYG000106004	0.226629	cov_fs	FALSE	multi-sample-all	metaspades	ERR1136838	MaxBin2
MGYG000111277	0.209815	cov_fs	FALSE	multi-sample-all	metaspades	ERR1136838	MaxBin2
MGYG000112041	0.177533	cov_fs	FALSE	multi-sample-all	metaspades	ERR1136838	MaxBin2
MGYG000114411	0.160054	cov_fs	TRUE	multi-sample-all	metaspades	ERR1136838	MaxBin2
MGYG000117142	0.44054	cov_fs	FALSE	multi-sample-all	metaspades	ERR1136838	MaxBin2
MGYG000119485	0.0689114	cov_fs	FALSE	multi-sample-all	metaspades	ERR1136838	MaxBin2
MGYG000119498	0.349518	cov_fs	FALSE	multi-sample-all	metaspades	ERR1136838	MaxBin2
MGYG000121823	0.524143	cov_fs	FALSE	multi-sample-all	metaspades	ERR1136838	MaxBin2
MGYG000122815	0.229505	cov_fs	TRUE	multi-sample-all	metaspades	ERR1136838	MaxBin2
MGYG000126915	0.0941446	cov_fs	FALSE	multi-sample-all	metaspades	ERR1136838	MaxBin2
MGYG000127204	0.314403	cov_fs	FALSE	multi-sample-all	metaspades	ERR1136838	MaxBin2
MGYG000130805	0.237771	cov_fs	FALSE	multi-sample-all	metaspades	ERR1136838	MaxBin2
MGYG000131425	0.15642	cov_fs	FALSE	multi-sample-all	metaspades	ERR1136838	MaxBin2
MGYG000132632	0.133868	cov_fs	FALSE	multi-sample-all	metaspades	ERR1136838	MaxBin2
MGYG000134611	0.456382	cov_fs	FALSE	multi-sample-all	metaspades	ERR1136838	MaxBin2
MGYG000134645	0.115716	cov_fs	FALSE	multi-sample-all	metaspades	ERR1136838	MaxBin2
MGYG000136804	0.0853335	cov_fs	FALSE	multi-sample-all	metaspades	ERR1136838	MaxBin2
MGYG000139587	0.391727	cov_fs	FALSE	multi-sample-all	metaspades	ERR1136838	MaxBin2
MGYG000141312	0.153214	cov_fs	FALSE	multi-sample-all	metaspades	ERR1136838	MaxBin2
MGYG000142363	0.288286	cov_fs	FALSE	multi-sample-all	metaspades	ERR1136838	MaxBin2
MGYG000144070	0.413955	cov_fs	FALSE	multi-sample-all	metaspades	ERR1136838	MaxBin2
MGYG000148078	0.139741	cov_fs	TRUE	multi-sample-all	metaspades	ERR1136838	MaxBin2
MGYG000150866	0.0728793	cov_fs	FALSE	multi-sample-all	metaspades	ERR1136838	MaxBin2
MGYG000151863	0.648733	cov_fs	FALSE	multi-sample-all	metaspades	ERR1136838	MaxBin2
MGYG000153066	0.0806418	cov_fs	FALSE	multi-sample-all	metaspades	ERR1136838	MaxBin2
MGYG000158364	0.767705	cov_fs	FALSE	multi-sample-all	metaspades	ERR1136838	MaxBin2
MGYG000158569	0.27521	cov_fs	TRUE	multi-sample-all	metaspades	ERR1136838	MaxBin2
MGYG000160816	0.144749	cov_fs	FALSE	multi-sample-all	metaspades	ERR1136838	MaxBin2
MGYG000163402	0.415741	cov_fs	TRUE	multi-sample-all	metaspades	ERR1136838	MaxBin2
MGYG000163644	0.370471	cov_fs	TRUE	multi-sample-all	metaspades	ERR1136838	MaxBin2
MGYG000164306	0.130515	cov_fs	FALSE	multi-sample-all	metaspades	ERR1136838	MaxBin2
MGYG000167083	0.0215146	cov_fs	FALSE	multi-sample-all	metaspades	ERR1136838	MaxBin2
MGYG000168481	0.131967	cov_fs	FALSE	multi-sample-all	metaspades	ERR1136838	MaxBin2
MGYG000170776	0.177227	cov_fs	FALSE	multi-sample-all	metaspades	ERR1136838	MaxBin2
MGYG000171156	0.194432	cov_fs	FALSE	multi-sample-all	metaspades	ERR1136838	MaxBin2
MGYG000175246	0.101058	cov_fs	FALSE	multi-sample-all	metaspades	ERR1136838	MaxBin2
MGYG000183165	0.347562	cov_fs	FALSE	multi-sample-all	metaspades	ERR1136838	MaxBin2
MGYG000188257	0.0825098	cov_fs	FALSE	multi-sample-all	metaspades	ERR1136838	MaxBin2
MGYG000191501	0.0290776	cov_fs	FALSE	multi-sample-all	metaspades	ERR1136838	MaxBin2
MGYG000192315	0.0945943	cov_fs	FALSE	multi-sample-all	metaspades	ERR1136838	MaxBin2
MGYG000192792	0.248894	cov_fs	FALSE	multi-sample-all	metaspades	ERR1136838	MaxBin2
MGYG000192897	0.0536292	cov_fs	FALSE	multi-sample-all	metaspades	ERR1136838	MaxBin2
MGYG000193837	0.0957662	cov_fs	FALSE	multi-sample-all	metaspades	ERR1136838	MaxBin2
MGYG000198108	0.188791	cov_fs	TRUE	multi-sample-all	metaspades	ERR1136838	MaxBin2
MGYG000198217	0.0105777	cov_fs	TRUE	multi-sample-all	metaspades	ERR1136838	MaxBin2
MGYG000198353	0.135753	cov_fs	TRUE	multi-sample-all	metaspades	ERR1136838	MaxBin2
MGYG000199723	0.200912	cov_fs	TRUE	multi-sample-all	metaspades	ERR1136838	MaxBin2
MGYG000203400	0.0791497	cov_fs	FALSE	multi-sample-all	metaspades	ERR1136838	MaxBin2
MGYG000204634	0.392419	cov_fs	TRUE	multi-sample-all	metaspades	ERR1136838	MaxBin2
MGYG000207424	0.0868183	cov_fs	FALSE	multi-sample-all	metaspades	ERR1136838	MaxBin2
MGYG000209646	0.0691799	cov_fs	FALSE	multi-sample-all	metaspades	ERR1136838	MaxBin2
MGYG000210282	0.0651534	cov_fs	TRUE	multi-sample-all	metaspades	ERR1136838	MaxBin2
MGYG000211664	0.263101	cov_fs	FALSE	multi-sample-all	metaspades	ERR1136838	MaxBin2
MGYG000213208	0.832348	cov_fs	TRUE	multi-sample-all	metaspades	ERR1136838	MaxBin2
MGYG000214244	0.272582	cov_fs	TRUE	multi-sample-all	metaspades	ERR1136838	MaxBin2
MGYG000216553	0.295186	cov_fs	TRUE	multi-sample-all	metaspades	ERR1136838	MaxBin2
MGYG000217737	0.516777	cov_fs	FALSE	multi-sample-all	metaspades	ERR1136838	MaxBin2
MGYG000219507	0.0185302	cov_fs	FALSE	multi-sample-all	metaspades	ERR1136838	MaxBin2
MGYG000221589	0.638642	cov_fs	FALSE	multi-sample-all	metaspades	ERR1136838	MaxBin2
MGYG000223966	0.140751	cov_fs	FALSE	multi-sample-all	metaspades	ERR1136838	MaxBin2
MGYG000225551	0.199904	cov_fs	TRUE	multi-sample-all	metaspades	ERR1136838	MaxBin2
MGYG000226313	0.0381449	cov_fs	TRUE	multi-sample-all	metaspades	ERR1136838	MaxBin2
MGYG000231681	0.263308	cov_fs	TRUE	multi-sample-all	metaspades	ERR1136838	MaxBin2
MGYG000233376	0.106165	cov_fs	FALSE	multi-sample-all	metaspades	ERR1136838	MaxBin2
MGYG000235377	0.402156	cov_fs	FALSE	multi-sample-all	metaspades	ERR1136838	MaxBin2
MGYG000235592	0.385621	cov_fs	FALSE	multi-sample-all	metaspades	ERR1136838	MaxBin2
MGYG000240095	0.309916	cov_fs	FALSE	multi-sample-all	metaspades	ERR1136838	MaxBin2
MGYG000241549	0.40722	cov_fs	TRUE	multi-sample-all	metaspades	ERR1136838	MaxBin2
MGYG000241981	0.25778	cov_fs	FALSE	multi-sample-all	metaspades	ERR1136838	MaxBin2
MGYG000243227	0.126646	cov_fs	FALSE	multi-sample-all	metaspades	ERR1136838	MaxBin2
MGYG000243735	0.0972081	cov_fs	FALSE	multi-sample-all	metaspades	ERR1136838	MaxBin2
MGYG000245520	0.333426	cov_fs	TRUE	multi-sample-all	metaspades	ERR1136838	MaxBin2
MGYG000254876	0.149932	cov_fs	TRUE	multi-sample-all	metaspades	ERR1136838	MaxBin2
MGYG000260368	0.482685	cov_fs	FALSE	multi-sample-all	metaspades	ERR1136838	MaxBin2
MGYG000267208	0.23196	cov_fs	FALSE	multi-sample-all	metaspades	ERR1136838	MaxBin2
MGYG000276467	0.293567	cov_fs	FALSE	multi-sample-all	metaspades	ERR1136838	MaxBin2
MGYG000278493	0.234311	cov_fs	FALSE	multi-sample-all	metaspades	ERR1136838	MaxBin2
MGYG000278525	0.561298	cov_fs	FALSE	multi-sample-all	metaspades	ERR1136838	MaxBin2
MGYG000278939	0.135824	cov_fs	FALSE	multi-sample-all	metaspades	ERR1136838	MaxBin2
MGYG000281122	0.269283	cov_fs	FALSE	multi-sample-all	metaspades	ERR1136838	MaxBin2
MGYG000281796	0.206712	cov_fs	FALSE	multi-sample-all	metaspades	ERR1136838	MaxBin2
MGYG000283772	0.504526	cov_fs	FALSE	multi-sample-all	metaspades	ERR1136838	MaxBin2
MGYG000284844	0.273987	cov_fs	TRUE	multi-sample-all	metaspades	ERR1136838	MaxBin2
MGYG000285449	0.124722	cov_fs	FALSE	multi-sample-all	metaspades	ERR1136838	MaxBin2
MGYG000285892	0.448194	cov_fs	FALSE	multi-sample-all	metaspades	ERR1136838	MaxBin2
MGYG000287158	0.148996	cov_fs	TRUE	multi-sample-all	metaspades	ERR1136838	MaxBin2
MGYG000287667	0.195574	cov_fs	FALSE	multi-sample-all	metaspades	ERR1136838	MaxBin2
MGYG000000028	0.159975	cov_fs	TRUE	multi-sample-all	metaspades	ERR1137134	MaxBin2
MGYG000001361	0.189835	cov_fs	TRUE	multi-sample-all	metaspades	ERR1137134	MaxBin2
MGYG000001440	0.243941	cov_fs	TRUE	multi-sample-all	metaspades	ERR1137134	MaxBin2
MGYG000002292	0.249006	cov_fs	TRUE	multi-sample-all	metaspades	ERR1137134	MaxBin2
MGYG000004386	0.163204	cov_fs	FALSE	multi-sample-all	metaspades	ERR1137134	MaxBin2
MGYG000006072	0.242907	cov_fs	TRUE	multi-sample-all	metaspades	ERR1137134	MaxBin2
MGYG000006675	0.168193	cov_fs	TRUE	multi-sample-all	metaspades	ERR1137134	MaxBin2
MGYG000006770	0.109363	cov_fs	TRUE	multi-sample-all	metaspades	ERR1137134	MaxBin2
MGYG000008142	0.266841	cov_fs	TRUE	multi-sample-all	metaspades	ERR1137134	MaxBin2
MGYG000009501	0.299059	cov_fs	TRUE	multi-sample-all	metaspades	ERR1137134	MaxBin2
MGYG000011213	0.128964	cov_fs	FALSE	multi-sample-all	metaspades	ERR1137134	MaxBin2
MGYG000018172	0.203568	cov_fs	FALSE	multi-sample-all	metaspades	ERR1137134	MaxBin2
MGYG000021205	0.19371	cov_fs	FALSE	multi-sample-all	metaspades	ERR1137134	MaxBin2
MGYG000023222	0.0874288	cov_fs	FALSE	multi-sample-all	metaspades	ERR1137134	MaxBin2
MGYG000033873	0.123419	cov_fs	TRUE	multi-sample-all	metaspades	ERR1137134	MaxBin2
MGYG000037811	0.069973	cov_fs	FALSE	multi-sample-all	metaspades	ERR1137134	MaxBin2
MGYG000040157	0.0629243	cov_fs	TRUE	multi-sample-all	metaspades	ERR1137134	MaxBin2
MGYG000040636	0.299494	cov_fs	TRUE	multi-sample-all	metaspades	ERR1137134	MaxBin2
MGYG000045910	0.0146892	cov_fs	TRUE	multi-sample-all	metaspades	ERR1137134	MaxBin2
MGYG000046506	0.117367	cov_fs	TRUE	multi-sample-all	metaspades	ERR1137134	MaxBin2
MGYG000048233	0.122266	cov_fs	TRUE	multi-sample-all	metaspades	ERR1137134	MaxBin2
MGYG000051396	0.254095	cov_fs	FALSE	multi-sample-all	metaspades	ERR1137134	MaxBin2
MGYG000062021	0.073899	cov_fs	FALSE	multi-sample-all	metaspades	ERR1137134	MaxBin2
MGYG000065861	0.0971158	cov_fs	FALSE	multi-sample-all	metaspades	ERR1137134	MaxBin2
MGYG000073566	0.131379	cov_fs	FALSE	multi-sample-all	metaspades	ERR1137134	MaxBin2
MGYG000078825	0.333555	cov_fs	FALSE	multi-sample-all	metaspades	ERR1137134	MaxBin2
MGYG000081457	0.092533	cov_fs	FALSE	multi-sample-all	metaspades	ERR1137134	MaxBin2
MGYG000081882	0.104946	cov_fs	TRUE	multi-sample-all	metaspades	ERR1137134	MaxBin2
MGYG000082533	0.376588	cov_fs	FALSE	multi-sample-all	metaspades	ERR1137134	MaxBin2
MGYG000083413	0.152105	cov_fs	FALSE	multi-sample-all	metaspades	ERR1137134	MaxBin2
MGYG000087111	0.14375	cov_fs	FALSE	multi-sample-all	metaspades	ERR1137134	MaxBin2
MGYG000089664	0.099117	cov_fs	FALSE	multi-sample-all	metaspades	ERR1137134	MaxBin2
MGYG000090873	0.155031	cov_fs	TRUE	multi-sample-all	metaspades	ERR1137134	MaxBin2
MGYG000093093	0.27971	cov_fs	FALSE	multi-sample-all	metaspades	ERR1137134	MaxBin2
MGYG000094938	0.122284	cov_fs	FALSE	multi-sample-all	metaspades	ERR1137134	MaxBin2
MGYG000106004	0.0852237	cov_fs	FALSE	multi-sample-all	metaspades	ERR1137134	MaxBin2
MGYG000107881	0.209449	cov_fs	TRUE	multi-sample-all	metaspades	ERR1137134	MaxBin2
MGYG000111735	0.318812	cov_fs	FALSE	multi-sample-all	metaspades	ERR1137134	MaxBin2
MGYG000116116	0.0434865	cov_fs	FALSE	multi-sample-all	metaspades	ERR1137134	MaxBin2
MGYG000123365	0.114614	cov_fs	FALSE	multi-sample-all	metaspades	ERR1137134	MaxBin2
MGYG000124241	0.28852	cov_fs	TRUE	multi-sample-all	metaspades	ERR1137134	MaxBin2
MGYG000142384	0.129523	cov_fs	FALSE	multi-sample-all	metaspades	ERR1137134	MaxBin2
MGYG000145900	0.0713583	cov_fs	FALSE	multi-sample-all	metaspades	ERR1137134	MaxBin2
MGYG000146940	0.0704169	cov_fs	TRUE	multi-sample-all	metaspades	ERR1137134	MaxBin2
MGYG000148078	0.166125	cov_fs	TRUE	multi-sample-all	metaspades	ERR1137134	MaxBin2
MGYG000154296	0.0651539	cov_fs	FALSE	multi-sample-all	metaspades	ERR1137134	MaxBin2
MGYG000155264	0.226115	cov_fs	TRUE	multi-sample-all	metaspades	ERR1137134	MaxBin2
MGYG000163960	0.0531409	cov_fs	TRUE	multi-sample-all	metaspades	ERR1137134	MaxBin2
MGYG000166562	0.0637143	cov_fs	TRUE	multi-sample-all	metaspades	ERR1137134	MaxBin2
MGYG000172724	0.0812526	cov_fs	TRUE	multi-sample-all	metaspades	ERR1137134	MaxBin2
MGYG000175392	0.225179	cov_fs	FALSE	multi-sample-all	metaspades	ERR1137134	MaxBin2
MGYG000179341	0.25514	cov_fs	FALSE	multi-sample-all	metaspades	ERR1137134	MaxBin2
MGYG000194899	0.395585	cov_fs	FALSE	multi-sample-all	metaspades	ERR1137134	MaxBin2
MGYG000196335	0.0703799	cov_fs	FALSE	multi-sample-all	metaspades	ERR1137134	MaxBin2
MGYG000198107	0.148114	cov_fs	FALSE	multi-sample-all	metaspades	ERR1137134	MaxBin2
MGYG000202982	0.254255	cov_fs	FALSE	multi-sample-all	metaspades	ERR1137134	MaxBin2
MGYG000204634	0.187185	cov_fs	TRUE	multi-sample-all	metaspades	ERR1137134	MaxBin2
MGYG000206647	0.080105	cov_fs	TRUE	multi-sample-all	metaspades	ERR1137134	MaxBin2
MGYG000208371	0.307859	cov_fs	FALSE	multi-sample-all	metaspades	ERR1137134	MaxBin2
MGYG000209537	0.256464	cov_fs	FALSE	multi-sample-all	metaspades	ERR1137134	MaxBin2
MGYG000215457	0.428492	cov_fs	FALSE	multi-sample-all	metaspades	ERR1137134	MaxBin2
MGYG000224037	0.133907	cov_fs	FALSE	multi-sample-all	metaspades	ERR1137134	MaxBin2
MGYG000226589	0.344234	cov_fs	FALSE	multi-sample-all	metaspades	ERR1137134	MaxBin2
MGYG000235592	0.228405	cov_fs	FALSE	multi-sample-all	metaspades	ERR1137134	MaxBin2
MGYG000239555	0.458326	cov_fs	FALSE	multi-sample-all	metaspades	ERR1137134	MaxBin2
MGYG000241503	0.0614336	cov_fs	TRUE	multi-sample-all	metaspades	ERR1137134	MaxBin2
MGYG000244656	0.603416	cov_fs	FALSE	multi-sample-all	metaspades	ERR1137134	MaxBin2
MGYG000265397	0.165086	cov_fs	FALSE	multi-sample-all	metaspades	ERR1137134	MaxBin2
MGYG000266038	0.318743	cov_fs	FALSE	multi-sample-all	metaspades	ERR1137134	MaxBin2
MGYG000267309	0.198645	cov_fs	FALSE	multi-sample-all	metaspades	ERR1137134	MaxBin2
MGYG000278274	0.128341	cov_fs	TRUE	multi-sample-all	metaspades	ERR1137134	MaxBin2
MGYG000284844	0.0765278	cov_fs	TRUE	multi-sample-all	metaspades	ERR1137134	MaxBin2
MGYG000285953	0.670671	cov_fs	TRUE	multi-sample-all	metaspades	ERR1137134	MaxBin2
MGYG000289048	0.221804	cov_fs	FALSE	multi-sample-all	metaspades	ERR1137134	MaxBin2
MGYG000000078	0.176917	cov_fs	TRUE	multi-sample-all	metaspades	ERR1136917	MaxBin2
MGYG000000273	0.16688	cov_fs	TRUE	multi-sample-all	metaspades	ERR1136917	MaxBin2
MGYG000001365	0.427431	cov_fs	TRUE	multi-sample-all	metaspades	ERR1136917	MaxBin2
MGYG000001735	0.125511	cov_fs	FALSE	multi-sample-all	metaspades	ERR1136917	MaxBin2
MGYG000003047	0.0268011	cov_fs	FALSE	multi-sample-all	metaspades	ERR1136917	MaxBin2
MGYG000004091	0.0525999	cov_fs	FALSE	multi-sample-all	metaspades	ERR1136917	MaxBin2
MGYG000004482	0.0238103	cov_fs	FALSE	multi-sample-all	metaspades	ERR1136917	MaxBin2
MGYG000005478	0.0520203	cov_fs	TRUE	multi-sample-all	metaspades	ERR1136917	MaxBin2
MGYG000006610	0.408706	cov_fs	FALSE	multi-sample-all	metaspades	ERR1136917	MaxBin2
MGYG000006858	0.131074	cov_fs	TRUE	multi-sample-all	metaspades	ERR1136917	MaxBin2
MGYG000006915	0.32631	cov_fs	FALSE	multi-sample-all	metaspades	ERR1136917	MaxBin2
MGYG000009184	0.0869078	cov_fs	FALSE	multi-sample-all	metaspades	ERR1136917	MaxBin2
MGYG000011693	0.018933	cov_fs	FALSE	multi-sample-all	metaspades	ERR1136917	MaxBin2
MGYG000015968	0.51544	cov_fs	FALSE	multi-sample-all	metaspades	ERR1136917	MaxBin2
MGYG000016758	0.0265249	cov_fs	FALSE	multi-sample-all	metaspades	ERR1136917	MaxBin2
MGYG000018876	0.525284	cov_fs	FALSE	multi-sample-all	metaspades	ERR1136917	MaxBin2
MGYG000021501	0.361295	cov_fs	FALSE	multi-sample-all	metaspades	ERR1136917	MaxBin2
MGYG000022300	0.0168338	cov_fs	TRUE	multi-sample-all	metaspades	ERR1136917	MaxBin2
MGYG000023882	0.425296	cov_fs	FALSE	multi-sample-all	metaspades	ERR1136917	MaxBin2
MGYG000025050	0.330861	cov_fs	FALSE	multi-sample-all	metaspades	ERR1136917	MaxBin2
MGYG000028416	0.090271	cov_fs	FALSE	multi-sample-all	metaspades	ERR1136917	MaxBin2
MGYG000029857	0.288722	cov_fs	FALSE	multi-sample-all	metaspades	ERR1136917	MaxBin2
MGYG000031967	0.0769394	cov_fs	FALSE	multi-sample-all	metaspades	ERR1136917	MaxBin2
MGYG000034808	0.161581	cov_fs	FALSE	multi-sample-all	metaspades	ERR1136917	MaxBin2
MGYG000035685	0.240357	cov_fs	TRUE	multi-sample-all	metaspades	ERR1136917	MaxBin2
MGYG000042796	0.49079	cov_fs	FALSE	multi-sample-all	metaspades	ERR1136917	MaxBin2
MGYG000046792	0.454129	cov_fs	FALSE	multi-sample-all	metaspades	ERR1136917	MaxBin2
MGYG000047006	0.529479	cov_fs	FALSE	multi-sample-all	metaspades	ERR1136917	MaxBin2
MGYG000048233	0.496	cov_fs	TRUE	multi-sample-all	metaspades	ERR1136917	MaxBin2
MGYG000049701	0.0991042	cov_fs	FALSE	multi-sample-all	metaspades	ERR1136917	MaxBin2
MGYG000064588	0.231709	cov_fs	FALSE	multi-sample-all	metaspades	ERR1136917	MaxBin2
MGYG000065040	0.306135	cov_fs	FALSE	multi-sample-all	metaspades	ERR1136917	MaxBin2
MGYG000067859	0.0385153	cov_fs	FALSE	multi-sample-all	metaspades	ERR1136917	MaxBin2
MGYG000092218	0.232058	cov_fs	FALSE	multi-sample-all	metaspades	ERR1136917	MaxBin2
MGYG000097320	0.259832	cov_fs	FALSE	multi-sample-all	metaspades	ERR1136917	MaxBin2
MGYG000103868	0.299175	cov_fs	FALSE	multi-sample-all	metaspades	ERR1136917	MaxBin2
MGYG000106369	0.250048	cov_fs	FALSE	multi-sample-all	metaspades	ERR1136917	MaxBin2
MGYG000106971	0.128069	cov_fs	TRUE	multi-sample-all	metaspades	ERR1136917	MaxBin2
MGYG000108226	0.362255	cov_fs	FALSE	multi-sample-all	metaspades	ERR1136917	MaxBin2
MGYG000110939	0.562103	cov_fs	FALSE	multi-sample-all	metaspades	ERR1136917	MaxBin2
MGYG000114040	0.0464756	cov_fs	FALSE	multi-sample-all	metaspades	ERR1136917	MaxBin2
MGYG000116730	0.0660246	cov_fs	FALSE	multi-sample-all	metaspades	ERR1136917	MaxBin2
MGYG000119965	0.0720999	cov_fs	FALSE	multi-sample-all	metaspades	ERR1136917	MaxBin2
MGYG000123656	0.278488	cov_fs	TRUE	multi-sample-all	metaspades	ERR1136917	MaxBin2
MGYG000129385	0.204777	cov_fs	FALSE	multi-sample-all	metaspades	ERR1136917	MaxBin2
MGYG000130551	0.211157	cov_fs	FALSE	multi-sample-all	metaspades	ERR1136917	MaxBin2
MGYG000131426	0.215997	cov_fs	FALSE	multi-sample-all	metaspades	ERR1136917	MaxBin2
MGYG000131997	0.084031	cov_fs	FALSE	multi-sample-all	metaspades	ERR1136917	MaxBin2
MGYG000137614	0.432957	cov_fs	FALSE	multi-sample-all	metaspades	ERR1136917	MaxBin2
MGYG000142219	0.513313	cov_fs	FALSE	multi-sample-all	metaspades	ERR1136917	MaxBin2
MGYG000143726	0.358646	cov_fs	FALSE	multi-sample-all	metaspades	ERR1136917	MaxBin2
MGYG000153632	0.568924	cov_fs	FALSE	multi-sample-all	metaspades	ERR1136917	MaxBin2
MGYG000162758	0.353357	cov_fs	FALSE	multi-sample-all	metaspades	ERR1136917	MaxBin2
MGYG000164269	0.0266624	cov_fs	FALSE	multi-sample-all	metaspades	ERR1136917	MaxBin2
MGYG000165488	0.612047	cov_fs	FALSE	multi-sample-all	metaspades	ERR1136917	MaxBin2
MGYG000167794	0.213117	cov_fs	FALSE	multi-sample-all	metaspades	ERR1136917	MaxBin2
MGYG000170746	0.119558	cov_fs	FALSE	multi-sample-all	metaspades	ERR1136917	MaxBin2
MGYG000172975	0.10901	cov_fs	FALSE	multi-sample-all	metaspades	ERR1136917	MaxBin2
MGYG000176609	0.107529	cov_fs	FALSE	multi-sample-all	metaspades	ERR1136917	MaxBin2
MGYG000178953	0.642999	cov_fs	TRUE	multi-sample-all	metaspades	ERR1136917	MaxBin2
MGYG000187853	0.484176	cov_fs	FALSE	multi-sample-all	metaspades	ERR1136917	MaxBin2
MGYG000188767	0.221488	cov_fs	FALSE	multi-sample-all	metaspades	ERR1136917	MaxBin2
MGYG000192877	0.16756	cov_fs	FALSE	multi-sample-all	metaspades	ERR1136917	MaxBin2
MGYG000193837	0.472366	cov_fs	FALSE	multi-sample-all	metaspades	ERR1136917	MaxBin2
MGYG000201376	0.667809	cov_fs	FALSE	multi-sample-all	metaspades	ERR1136917	MaxBin2
MGYG000202340	0.265025	cov_fs	FALSE	multi-sample-all	metaspades	ERR1136917	MaxBin2
MGYG000203022	0.164437	cov_fs	FALSE	multi-sample-all	metaspades	ERR1136917	MaxBin2
MGYG000208014	0.244469	cov_fs	TRUE	multi-sample-all	metaspades	ERR1136917	MaxBin2
MGYG000212467	0.120065	cov_fs	FALSE	multi-sample-all	metaspades	ERR1136917	MaxBin2
MGYG000213447	0.0566339	cov_fs	FALSE	multi-sample-all	metaspades	ERR1136917	MaxBin2
MGYG000214822	0.0435077	cov_fs	FALSE	multi-sample-all	metaspades	ERR1136917	MaxBin2
MGYG000216857	0.0611533	cov_fs	FALSE	multi-sample-all	metaspades	ERR1136917	MaxBin2
MGYG000219902	0.0735414	cov_fs	FALSE	multi-sample-all	metaspades	ERR1136917	MaxBin2
MGYG000228925	0.427024	cov_fs	FALSE	multi-sample-all	metaspades	ERR1136917	MaxBin2
MGYG000230406	0.539741	cov_fs	FALSE	multi-sample-all	metaspades	ERR1136917	MaxBin2
MGYG000233813	0.462018	cov_fs	FALSE	multi-sample-all	metaspades	ERR1136917	MaxBin2
MGYG000240516	0.819115	cov_fs	FALSE	multi-sample-all	metaspades	ERR1136917	MaxBin2
MGYG000243076	0.178868	cov_fs	FALSE	multi-sample-all	metaspades	ERR1136917	MaxBin2
MGYG000245326	0.40081	cov_fs	TRUE	multi-sample-all	metaspades	ERR1136917	MaxBin2
MGYG000246120	0.385193	cov_fs	FALSE	multi-sample-all	metaspades	ERR1136917	MaxBin2
MGYG000246165	0.135399	cov_fs	FALSE	multi-sample-all	metaspades	ERR1136917	MaxBin2
MGYG000246210	0.124039	cov_fs	FALSE	multi-sample-all	metaspades	ERR1136917	MaxBin2
MGYG000250239	0.149706	cov_fs	FALSE	multi-sample-all	metaspades	ERR1136917	MaxBin2
MGYG000254921	0.353161	cov_fs	FALSE	multi-sample-all	metaspades	ERR1136917	MaxBin2
MGYG000255216	0.251943	cov_fs	FALSE	multi-sample-all	metaspades	ERR1136917	MaxBin2
MGYG000255680	0.253389	cov_fs	FALSE	multi-sample-all	metaspades	ERR1136917	MaxBin2
MGYG000256891	0.267976	cov_fs	FALSE	multi-sample-all	metaspades	ERR1136917	MaxBin2
MGYG000258221	0.367768	cov_fs	FALSE	multi-sample-all	metaspades	ERR1136917	MaxBin2
MGYG000259220	0.319306	cov_fs	FALSE	multi-sample-all	metaspades	ERR1136917	MaxBin2
MGYG000261681	0.0830806	cov_fs	FALSE	multi-sample-all	metaspades	ERR1136917	MaxBin2
MGYG000264828	0.234607	cov_fs	FALSE	multi-sample-all	metaspades	ERR1136917	MaxBin2
MGYG000265361	0.271132	cov_fs	FALSE	multi-sample-all	metaspades	ERR1136917	MaxBin2
MGYG000266062	0.165612	cov_fs	FALSE	multi-sample-all	metaspades	ERR1136917	MaxBin2
MGYG000268481	0.182803	cov_fs	FALSE	multi-sample-all	metaspades	ERR1136917	MaxBin2
MGYG000277492	0.38981	cov_fs	FALSE	multi-sample-all	metaspades	ERR1136917	MaxBin2
MGYG000278297	0.453822	cov_fs	FALSE	multi-sample-all	metaspades	ERR1136917	MaxBin2
MGYG000000077	0.213302	cov_fs	TRUE	single-sample	metaspades	ERR1136954	MaxBin2
MGYG000000187	0.18238	cov_fs	TRUE	single-sample	metaspades	ERR1136954	MaxBin2
MGYG000002879	0.243212	cov_fs	FALSE	single-sample	metaspades	ERR1136954	MaxBin2
MGYG000004307	0.112012	cov_fs	FALSE	single-sample	metaspades	ERR1136954	MaxBin2
MGYG000004331	0.11241	cov_fs	FALSE	single-sample	metaspades	ERR1136954	MaxBin2
MGYG000004494	0.0505579	cov_fs	FALSE	single-sample	metaspades	ERR1136954	MaxBin2
MGYG000006567	0.0692061	cov_fs	TRUE	single-sample	metaspades	ERR1136954	MaxBin2
MGYG000008356	0.13794	cov_fs	FALSE	single-sample	metaspades	ERR1136954	MaxBin2
MGYG000026143	0.0788525	cov_fs	FALSE	single-sample	metaspades	ERR1136954	MaxBin2
MGYG000029306	0.375828	cov_fs	FALSE	single-sample	metaspades	ERR1136954	MaxBin2
MGYG000029898	0.0768319	cov_fs	FALSE	single-sample	metaspades	ERR1136954	MaxBin2
MGYG000048233	0.0589627	cov_fs	TRUE	single-sample	metaspades	ERR1136954	MaxBin2
MGYG000048537	0.100808	cov_fs	FALSE	single-sample	metaspades	ERR1136954	MaxBin2
MGYG000056993	0.169837	cov_fs	FALSE	single-sample	metaspades	ERR1136954	MaxBin2
MGYG000063026	0.181401	cov_fs	FALSE	single-sample	metaspades	ERR1136954	MaxBin2
MGYG000063766	0.136986	cov_fs	TRUE	single-sample	metaspades	ERR1136954	MaxBin2
MGYG000064174	0.419192	cov_fs	FALSE	single-sample	metaspades	ERR1136954	MaxBin2
MGYG000064545	0.155348	cov_fs	FALSE	single-sample	metaspades	ERR1136954	MaxBin2
MGYG000073214	0.0770424	cov_fs	FALSE	single-sample	metaspades	ERR1136954	MaxBin2
MGYG000074622	0.163635	cov_fs	FALSE	single-sample	metaspades	ERR1136954	MaxBin2
MGYG000078977	0.202911	cov_fs	FALSE	single-sample	metaspades	ERR1136954	MaxBin2
MGYG000082416	0.358069	cov_fs	FALSE	single-sample	metaspades	ERR1136954	MaxBin2
MGYG000099192	0.10699	cov_fs	FALSE	single-sample	metaspades	ERR1136954	MaxBin2
MGYG000099297	0.28972	cov_fs	FALSE	single-sample	metaspades	ERR1136954	MaxBin2
MGYG000099318	0.103678	cov_fs	FALSE	single-sample	metaspades	ERR1136954	MaxBin2
MGYG000103898	0.136487	cov_fs	FALSE	single-sample	metaspades	ERR1136954	MaxBin2
MGYG000104380	0.126239	cov_fs	FALSE	single-sample	metaspades	ERR1136954	MaxBin2
MGYG000104679	0.139132	cov_fs	FALSE	single-sample	metaspades	ERR1136954	MaxBin2
MGYG000106716	0.186306	cov_fs	TRUE	single-sample	metaspades	ERR1136954	MaxBin2
MGYG000113100	0.285996	cov_fs	FALSE	single-sample	metaspades	ERR1136954	MaxBin2
MGYG000113294	0.308036	cov_fs	FALSE	single-sample	metaspades	ERR1136954	MaxBin2
MGYG000115975	0.0635837	cov_fs	FALSE	single-sample	metaspades	ERR1136954	MaxBin2
MGYG000118168	0.379069	cov_fs	FALSE	single-sample	metaspades	ERR1136954	MaxBin2
MGYG000120645	0.154826	cov_fs	TRUE	single-sample	metaspades	ERR1136954	MaxBin2
MGYG000124990	0.480064	cov_fs	FALSE	single-sample	metaspades	ERR1136954	MaxBin2
MGYG000125580	0.0802267	cov_fs	FALSE	single-sample	metaspades	ERR1136954	MaxBin2
MGYG000127904	0.138728	cov_fs	FALSE	single-sample	metaspades	ERR1136954	MaxBin2
MGYG000135109	0.465563	cov_fs	FALSE	single-sample	metaspades	ERR1136954	MaxBin2
MGYG000135543	0.156894	cov_fs	FALSE	single-sample	metaspades	ERR1136954	MaxBin2
MGYG000138687	0.0980152	cov_fs	FALSE	single-sample	metaspades	ERR1136954	MaxBin2
MGYG000139549	0.287827	cov_fs	FALSE	single-sample	metaspades	ERR1136954	MaxBin2
MGYG000140507	0.147895	cov_fs	TRUE	single-sample	metaspades	ERR1136954	MaxBin2
MGYG000143534	0.675308	cov_fs	FALSE	single-sample	metaspades	ERR1136954	MaxBin2
MGYG000150005	0.202046	cov_fs	FALSE	single-sample	metaspades	ERR1136954	MaxBin2
MGYG000153035	0.0327385	cov_fs	FALSE	single-sample	metaspades	ERR1136954	MaxBin2
MGYG000159579	0.521107	cov_fs	FALSE	single-sample	metaspades	ERR1136954	MaxBin2
MGYG000161022	0.376009	cov_fs	FALSE	single-sample	metaspades	ERR1136954	MaxBin2
MGYG000174726	0.0983674	cov_fs	FALSE	single-sample	metaspades	ERR1136954	MaxBin2
MGYG000177399	0.302725	cov_fs	FALSE	single-sample	metaspades	ERR1136954	MaxBin2
MGYG000179369	0.260637	cov_fs	FALSE	single-sample	metaspades	ERR1136954	MaxBin2
MGYG000179621	0.101413	cov_fs	TRUE	single-sample	metaspades	ERR1136954	MaxBin2
MGYG000182133	0.187687	cov_fs	FALSE	single-sample	metaspades	ERR1136954	MaxBin2
MGYG000185928	0.208755	cov_fs	FALSE	single-sample	metaspades	ERR1136954	MaxBin2
MGYG000190028	0.202975	cov_fs	FALSE	single-sample	metaspades	ERR1136954	MaxBin2
MGYG000193926	0.164073	cov_fs	FALSE	single-sample	metaspades	ERR1136954	MaxBin2
MGYG000199058	0.351963	cov_fs	FALSE	single-sample	metaspades	ERR1136954	MaxBin2
MGYG000204027	0.0470595	cov_fs	FALSE	single-sample	metaspades	ERR1136954	MaxBin2
MGYG000208014	0.0821027	cov_fs	TRUE	single-sample	metaspades	ERR1136954	MaxBin2
MGYG000208655	0.0309151	cov_fs	FALSE	single-sample	metaspades	ERR1136954	MaxBin2
MGYG000212869	0.150149	cov_fs	FALSE	single-sample	metaspades	ERR1136954	MaxBin2
MGYG000214439	0.129443	cov_fs	FALSE	single-sample	metaspades	ERR1136954	MaxBin2
MGYG000217271	0.279596	cov_fs	FALSE	single-sample	metaspades	ERR1136954	MaxBin2
MGYG000219973	0.159619	cov_fs	FALSE	single-sample	metaspades	ERR1136954	MaxBin2
MGYG000220764	0.275067	cov_fs	FALSE	single-sample	metaspades	ERR1136954	MaxBin2
MGYG000224676	0.124463	cov_fs	FALSE	single-sample	metaspades	ERR1136954	MaxBin2
MGYG000236487	0.237821	cov_fs	FALSE	single-sample	metaspades	ERR1136954	MaxBin2
MGYG000238152	0.193136	cov_fs	FALSE	single-sample	metaspades	ERR1136954	MaxBin2
MGYG000245803	0.711824	cov_fs	FALSE	single-sample	metaspades	ERR1136954	MaxBin2
MGYG000252123	0.118978	cov_fs	FALSE	single-sample	metaspades	ERR1136954	MaxBin2
MGYG000252773	0.0874905	cov_fs	FALSE	single-sample	metaspades	ERR1136954	MaxBin2
MGYG000270673	0.2589	cov_fs	FALSE	single-sample	metaspades	ERR1136954	MaxBin2
MGYG000273317	0.101757	cov_fs	FALSE	single-sample	metaspades	ERR1136954	MaxBin2
MGYG000279063	0.1832	cov_fs	FALSE	single-sample	metaspades	ERR1136954	MaxBin2
MGYG000279864	0.222426	cov_fs	FALSE	single-sample	metaspades	ERR1136954	MaxBin2
MGYG000000022	0.273446	cov_fs	TRUE	multi-sample-all	metaspades	ERR1136723	MaxBin2
MGYG000000084	0.0598026	cov_fs	TRUE	multi-sample-all	metaspades	ERR1136723	MaxBin2
MGYG000000195	0.0543033	cov_fs	TRUE	multi-sample-all	metaspades	ERR1136723	MaxBin2
MGYG000000213	0.213484	cov_fs	TRUE	multi-sample-all	metaspades	ERR1136723	MaxBin2
MGYG000000253	0.465434	cov_fs	TRUE	multi-sample-all	metaspades	ERR1136723	MaxBin2
MGYG000001310	0.370226	cov_fs	TRUE	multi-sample-all	metaspades	ERR1136723	MaxBin2
MGYG000001321	0.134132	cov_fs	TRUE	multi-sample-all	metaspades	ERR1136723	MaxBin2
MGYG000001410	0.43638	cov_fs	TRUE	multi-sample-all	metaspades	ERR1136723	MaxBin2
MGYG000001901	0.0909956	cov_fs	FALSE	multi-sample-all	metaspades	ERR1136723	MaxBin2
MGYG000002274	0.0336892	cov_fs	TRUE	multi-sample-all	metaspades	ERR1136723	MaxBin2
MGYG000002286	0.0741223	cov_fs	TRUE	multi-sample-all	metaspades	ERR1136723	MaxBin2
MGYG000002960	0.176589	cov_fs	FALSE	multi-sample-all	metaspades	ERR1136723	MaxBin2
MGYG000003697	0.31784	cov_fs	TRUE	multi-sample-all	metaspades	ERR1136723	MaxBin2
MGYG000004269	0.0198965	cov_fs	FALSE	multi-sample-all	metaspades	ERR1136723	MaxBin2
MGYG000004643	0.692545	cov_fs	FALSE	multi-sample-all	metaspades	ERR1136723	MaxBin2
MGYG000006261	0.0940709	cov_fs	TRUE	multi-sample-all	metaspades	ERR1136723	MaxBin2
MGYG000006567	0.164832	cov_fs	TRUE	multi-sample-all	metaspades	ERR1136723	MaxBin2
MGYG000006838	0.382114	cov_fs	TRUE	multi-sample-all	metaspades	ERR1136723	MaxBin2
MGYG000010745	0.114299	cov_fs	FALSE	multi-sample-all	metaspades	ERR1136723	MaxBin2
MGYG000010975	0.323069	cov_fs	TRUE	multi-sample-all	metaspades	ERR1136723	MaxBin2
MGYG000010989	0.375626	cov_fs	FALSE	multi-sample-all	metaspades	ERR1136723	MaxBin2
MGYG000021014	0.171197	cov_fs	TRUE	multi-sample-all	metaspades	ERR1136723	MaxBin2
MGYG000021115	0.299607	cov_fs	TRUE	multi-sample-all	metaspades	ERR1136723	MaxBin2
MGYG000026103	0.664707	cov_fs	FALSE	multi-sample-all	metaspades	ERR1136723	MaxBin2
MGYG000029374	0.0247586	cov_fs	FALSE	multi-sample-all	metaspades	ERR1136723	MaxBin2
MGYG000029573	0.0905445	cov_fs	FALSE	multi-sample-all	metaspades	ERR1136723	MaxBin2
MGYG000032951	0.14902	cov_fs	FALSE	multi-sample-all	metaspades	ERR1136723	MaxBin2
MGYG000037574	0.438543	cov_fs	FALSE	multi-sample-all	metaspades	ERR1136723	MaxBin2
MGYG000043244	0.360862	cov_fs	FALSE	multi-sample-all	metaspades	ERR1136723	MaxBin2
MGYG000043791	0.63717	cov_fs	FALSE	multi-sample-all	metaspades	ERR1136723	MaxBin2
MGYG000045046	0.551282	cov_fs	FALSE	multi-sample-all	metaspades	ERR1136723	MaxBin2
MGYG000047944	0.321846	cov_fs	FALSE	multi-sample-all	metaspades	ERR1136723	MaxBin2
MGYG000053765	0.562761	cov_fs	FALSE	multi-sample-all	metaspades	ERR1136723	MaxBin2
MGYG000062799	0.625898	cov_fs	FALSE	multi-sample-all	metaspades	ERR1136723	MaxBin2
MGYG000065920	0.159235	cov_fs	FALSE	multi-sample-all	metaspades	ERR1136723	MaxBin2
MGYG000076734	0.0733336	cov_fs	FALSE	multi-sample-all	metaspades	ERR1136723	MaxBin2
MGYG000081926	0.344301	cov_fs	FALSE	multi-sample-all	metaspades	ERR1136723	MaxBin2
MGYG000082313	0.19668	cov_fs	TRUE	multi-sample-all	metaspades	ERR1136723	MaxBin2
MGYG000090819	0.0487616	cov_fs	FALSE	multi-sample-all	metaspades	ERR1136723	MaxBin2
MGYG000096556	0.0810679	cov_fs	FALSE	multi-sample-all	metaspades	ERR1136723	MaxBin2
MGYG000100254	0.138964	cov_fs	FALSE	multi-sample-all	metaspades	ERR1136723	MaxBin2
MGYG000104362	0.526232	cov_fs	TRUE	multi-sample-all	metaspades	ERR1136723	MaxBin2
MGYG000105476	0.56529	cov_fs	FALSE	multi-sample-all	metaspades	ERR1136723	MaxBin2
MGYG000111233	0.0433877	cov_fs	FALSE	multi-sample-all	metaspades	ERR1136723	MaxBin2
MGYG000116882	0.478079	cov_fs	TRUE	multi-sample-all	metaspades	ERR1136723	MaxBin2
MGYG000135902	0.056283	cov_fs	FALSE	multi-sample-all	metaspades	ERR1136723	MaxBin2
MGYG000136737	0.073721	cov_fs	FALSE	multi-sample-all	metaspades	ERR1136723	MaxBin2
MGYG000137634	0.557637	cov_fs	FALSE	multi-sample-all	metaspades	ERR1136723	MaxBin2
MGYG000142665	0.628924	cov_fs	FALSE	multi-sample-all	metaspades	ERR1136723	MaxBin2
MGYG000143235	0.358682	cov_fs	TRUE	multi-sample-all	metaspades	ERR1136723	MaxBin2
MGYG000157188	0.550003	cov_fs	FALSE	multi-sample-all	metaspades	ERR1136723	MaxBin2
MGYG000157813	0.0889381	cov_fs	TRUE	multi-sample-all	metaspades	ERR1136723	MaxBin2
MGYG000162086	0.816727	cov_fs	FALSE	multi-sample-all	metaspades	ERR1136723	MaxBin2
MGYG000168011	0.0794865	cov_fs	FALSE	multi-sample-all	metaspades	ERR1136723	MaxBin2
MGYG000172630	0.143204	cov_fs	FALSE	multi-sample-all	metaspades	ERR1136723	MaxBin2
MGYG000178828	0.280798	cov_fs	FALSE	multi-sample-all	metaspades	ERR1136723	MaxBin2
MGYG000181603	0.0674043	cov_fs	TRUE	multi-sample-all	metaspades	ERR1136723	MaxBin2
MGYG000182532	0.493017	cov_fs	FALSE	multi-sample-all	metaspades	ERR1136723	MaxBin2
MGYG000184515	0.114305	cov_fs	FALSE	multi-sample-all	metaspades	ERR1136723	MaxBin2
MGYG000199723	0.258863	cov_fs	TRUE	multi-sample-all	metaspades	ERR1136723	MaxBin2
MGYG000204122	0.552594	cov_fs	FALSE	multi-sample-all	metaspades	ERR1136723	MaxBin2
MGYG000206026	0.638073	cov_fs	FALSE	multi-sample-all	metaspades	ERR1136723	MaxBin2
MGYG000206666	0.0728663	cov_fs	FALSE	multi-sample-all	metaspades	ERR1136723	MaxBin2
MGYG000206990	0.257836	cov_fs	FALSE	multi-sample-all	metaspades	ERR1136723	MaxBin2
MGYG000208014	0.476811	cov_fs	TRUE	multi-sample-all	metaspades	ERR1136723	MaxBin2
MGYG000213208	0.192231	cov_fs	TRUE	multi-sample-all	metaspades	ERR1136723	MaxBin2
MGYG000215287	0.562573	cov_fs	FALSE	multi-sample-all	metaspades	ERR1136723	MaxBin2
MGYG000219661	0.330537	cov_fs	TRUE	multi-sample-all	metaspades	ERR1136723	MaxBin2
MGYG000221011	0.689148	cov_fs	FALSE	multi-sample-all	metaspades	ERR1136723	MaxBin2
MGYG000223404	0.512697	cov_fs	TRUE	multi-sample-all	metaspades	ERR1136723	MaxBin2
MGYG000226314	0.270704	cov_fs	FALSE	multi-sample-all	metaspades	ERR1136723	MaxBin2
MGYG000240213	0.473327	cov_fs	FALSE	multi-sample-all	metaspades	ERR1136723	MaxBin2
MGYG000241700	0.330576	cov_fs	TRUE	multi-sample-all	metaspades	ERR1136723	MaxBin2
MGYG000245520	0.202201	cov_fs	TRUE	multi-sample-all	metaspades	ERR1136723	MaxBin2
MGYG000250291	0.168756	cov_fs	FALSE	multi-sample-all	metaspades	ERR1136723	MaxBin2
MGYG000250981	0.154708	cov_fs	FALSE	multi-sample-all	metaspades	ERR1136723	MaxBin2
MGYG000255120	0.477847	cov_fs	FALSE	multi-sample-all	metaspades	ERR1136723	MaxBin2
MGYG000261208	0.0899742	cov_fs	FALSE	multi-sample-all	metaspades	ERR1136723	MaxBin2
MGYG000262487	0.38296	cov_fs	FALSE	multi-sample-all	metaspades	ERR1136723	MaxBin2
MGYG000263731	0.123556	cov_fs	FALSE	multi-sample-all	metaspades	ERR1136723	MaxBin2
MGYG000266408	0.0915361	cov_fs	FALSE	multi-sample-all	metaspades	ERR1136723	MaxBin2
MGYG000267194	0.0589011	cov_fs	FALSE	multi-sample-all	metaspades	ERR1136723	MaxBin2
MGYG000269409	0.299512	cov_fs	FALSE	multi-sample-all	metaspades	ERR1136723	MaxBin2
MGYG000273679	0.0879298	cov_fs	FALSE	multi-sample-all	metaspades	ERR1136723	MaxBin2
MGYG000274833	0.0664904	cov_fs	FALSE	multi-sample-all	metaspades	ERR1136723	MaxBin2
MGYG000275394	0.165321	cov_fs	TRUE	multi-sample-all	metaspades	ERR1136723	MaxBin2
MGYG000276282	0.121771	cov_fs	FALSE	multi-sample-all	metaspades	ERR1136723	MaxBin2
MGYG000284256	0.20046	cov_fs	FALSE	multi-sample-all	metaspades	ERR1136723	MaxBin2
MGYG000000022	0.084748	cov_fs	TRUE	multi-sample-all	metaspades	ERR1136743	MaxBin2
MGYG000000033	0.165532	cov_fs	TRUE	multi-sample-all	metaspades	ERR1136743	MaxBin2
MGYG000000141	0.0514532	cov_fs	TRUE	multi-sample-all	metaspades	ERR1136743	MaxBin2
MGYG000000169	0.279786	cov_fs	TRUE	multi-sample-all	metaspades	ERR1136743	MaxBin2
MGYG000000265	0.187536	cov_fs	TRUE	multi-sample-all	metaspades	ERR1136743	MaxBin2
MGYG000000278	0.0582249	cov_fs	TRUE	multi-sample-all	metaspades	ERR1136743	MaxBin2
MGYG000000876	0.0248588	cov_fs	FALSE	multi-sample-all	metaspades	ERR1136743	MaxBin2
MGYG000002272	0.0921007	cov_fs	TRUE	multi-sample-all	metaspades	ERR1136743	MaxBin2
MGYG000002274	0.01454	cov_fs	TRUE	multi-sample-all	metaspades	ERR1136743	MaxBin2
MGYG000002287	0.168478	cov_fs	TRUE	multi-sample-all	metaspades	ERR1136743	MaxBin2
MGYG000002295	0.0544157	cov_fs	TRUE	multi-sample-all	metaspades	ERR1136743	MaxBin2
MGYG000002304	0.104067	cov_fs	TRUE	multi-sample-all	metaspades	ERR1136743	MaxBin2
MGYG000002448	0.194349	cov_fs	TRUE	multi-sample-all	metaspades	ERR1136743	MaxBin2
MGYG000003686	0.0848171	cov_fs	TRUE	multi-sample-all	metaspades	ERR1136743	MaxBin2
MGYG000004307	0.490925	cov_fs	FALSE	multi-sample-all	metaspades	ERR1136743	MaxBin2
MGYG000004679	0.0702855	cov_fs	FALSE	multi-sample-all	metaspades	ERR1136743	MaxBin2
MGYG000006261	0.0995605	cov_fs	TRUE	multi-sample-all	metaspades	ERR1136743	MaxBin2
MGYG000006567	0.0330616	cov_fs	TRUE	multi-sample-all	metaspades	ERR1136743	MaxBin2
MGYG000006858	0.100744	cov_fs	TRUE	multi-sample-all	metaspades	ERR1136743	MaxBin2
MGYG000007509	0.328727	cov_fs	FALSE	multi-sample-all	metaspades	ERR1136743	MaxBin2
MGYG000007693	0.195435	cov_fs	FALSE	multi-sample-all	metaspades	ERR1136743	MaxBin2
MGYG000008696	0.275002	cov_fs	FALSE	multi-sample-all	metaspades	ERR1136743	MaxBin2
MGYG000010834	0.174541	cov_fs	TRUE	multi-sample-all	metaspades	ERR1136743	MaxBin2
MGYG000010975	0.401068	cov_fs	TRUE	multi-sample-all	metaspades	ERR1136743	MaxBin2
MGYG000020256	0.0752276	cov_fs	FALSE	multi-sample-all	metaspades	ERR1136743	MaxBin2
MGYG000020763	0.0111015	cov_fs	FALSE	multi-sample-all	metaspades	ERR1136743	MaxBin2
MGYG000023882	0.0941561	cov_fs	FALSE	multi-sample-all	metaspades	ERR1136743	MaxBin2
MGYG000026212	0.059576	cov_fs	FALSE	multi-sample-all	metaspades	ERR1136743	MaxBin2
MGYG000032744	0.0743285	cov_fs	TRUE	multi-sample-all	metaspades	ERR1136743	MaxBin2
MGYG000034326	0.0207288	cov_fs	FALSE	multi-sample-all	metaspades	ERR1136743	MaxBin2
MGYG000034783	0.140463	cov_fs	FALSE	multi-sample-all	metaspades	ERR1136743	MaxBin2
MGYG000042413	0.126196	cov_fs	FALSE	multi-sample-all	metaspades	ERR1136743	MaxBin2
MGYG000045910	0.0515608	cov_fs	TRUE	multi-sample-all	metaspades	ERR1136743	MaxBin2
MGYG000047606	0.0532507	cov_fs	FALSE	multi-sample-all	metaspades	ERR1136743	MaxBin2
MGYG000049192	0.249037	cov_fs	FALSE	multi-sample-all	metaspades	ERR1136743	MaxBin2
MGYG000051794	0.0654482	cov_fs	FALSE	multi-sample-all	metaspades	ERR1136743	MaxBin2
MGYG000063058	0.360403	cov_fs	FALSE	multi-sample-all	metaspades	ERR1136743	MaxBin2
MGYG000066226	0.480183	cov_fs	FALSE	multi-sample-all	metaspades	ERR1136743	MaxBin2
MGYG000075745	0.253292	cov_fs	FALSE	multi-sample-all	metaspades	ERR1136743	MaxBin2
MGYG000076578	0.40942	cov_fs	FALSE	multi-sample-all	metaspades	ERR1136743	MaxBin2
MGYG000079131	0.0763698	cov_fs	FALSE	multi-sample-all	metaspades	ERR1136743	MaxBin2
MGYG000080220	0.319814	cov_fs	FALSE	multi-sample-all	metaspades	ERR1136743	MaxBin2
MGYG000081161	0.439555	cov_fs	FALSE	multi-sample-all	metaspades	ERR1136743	MaxBin2
MGYG000082225	0.0518432	cov_fs	FALSE	multi-sample-all	metaspades	ERR1136743	MaxBin2
MGYG000083923	0.289916	cov_fs	TRUE	multi-sample-all	metaspades	ERR1136743	MaxBin2
MGYG000086177	0.325637	cov_fs	FALSE	multi-sample-all	metaspades	ERR1136743	MaxBin2
MGYG000087051	0.132638	cov_fs	FALSE	multi-sample-all	metaspades	ERR1136743	MaxBin2
MGYG000097788	0.227677	cov_fs	FALSE	multi-sample-all	metaspades	ERR1136743	MaxBin2
MGYG000104899	0.401873	cov_fs	FALSE	multi-sample-all	metaspades	ERR1136743	MaxBin2
MGYG000114699	0.202344	cov_fs	FALSE	multi-sample-all	metaspades	ERR1136743	MaxBin2
MGYG000117456	0.15711	cov_fs	FALSE	multi-sample-all	metaspades	ERR1136743	MaxBin2
MGYG000120855	0.0620635	cov_fs	FALSE	multi-sample-all	metaspades	ERR1136743	MaxBin2
MGYG000120901	0.158308	cov_fs	FALSE	multi-sample-all	metaspades	ERR1136743	MaxBin2
MGYG000122787	0.93632	cov_fs	FALSE	multi-sample-all	metaspades	ERR1136743	MaxBin2
MGYG000123302	0.138113	cov_fs	FALSE	multi-sample-all	metaspades	ERR1136743	MaxBin2
MGYG000124412	0.191543	cov_fs	TRUE	multi-sample-all	metaspades	ERR1136743	MaxBin2
MGYG000132734	0.412556	cov_fs	FALSE	multi-sample-all	metaspades	ERR1136743	MaxBin2
MGYG000136910	0.4358	cov_fs	FALSE	multi-sample-all	metaspades	ERR1136743	MaxBin2
MGYG000139673	0.41275	cov_fs	TRUE	multi-sample-all	metaspades	ERR1136743	MaxBin2
MGYG000140161	0.141527	cov_fs	FALSE	multi-sample-all	metaspades	ERR1136743	MaxBin2
MGYG000144849	0.0474105	cov_fs	TRUE	multi-sample-all	metaspades	ERR1136743	MaxBin2
MGYG000147106	0.688715	cov_fs	FALSE	multi-sample-all	metaspades	ERR1136743	MaxBin2
MGYG000149245	0.335009	cov_fs	FALSE	multi-sample-all	metaspades	ERR1136743	MaxBin2
MGYG000152381	0.142917	cov_fs	FALSE	multi-sample-all	metaspades	ERR1136743	MaxBin2
MGYG000153066	0.0517872	cov_fs	FALSE	multi-sample-all	metaspades	ERR1136743	MaxBin2
MGYG000154465	0.362752	cov_fs	FALSE	multi-sample-all	metaspades	ERR1136743	MaxBin2
MGYG000163592	0.12206	cov_fs	FALSE	multi-sample-all	metaspades	ERR1136743	MaxBin2
MGYG000168966	0.282443	cov_fs	FALSE	multi-sample-all	metaspades	ERR1136743	MaxBin2
MGYG000171462	0.131485	cov_fs	FALSE	multi-sample-all	metaspades	ERR1136743	MaxBin2
MGYG000172724	0.0946688	cov_fs	TRUE	multi-sample-all	metaspades	ERR1136743	MaxBin2
MGYG000178785	0.23216	cov_fs	FALSE	multi-sample-all	metaspades	ERR1136743	MaxBin2
MGYG000178918	0.134395	cov_fs	FALSE	multi-sample-all	metaspades	ERR1136743	MaxBin2
MGYG000179046	0.115242	cov_fs	FALSE	multi-sample-all	metaspades	ERR1136743	MaxBin2
MGYG000180017	0.128186	cov_fs	FALSE	multi-sample-all	metaspades	ERR1136743	MaxBin2
MGYG000184526	0.311993	cov_fs	FALSE	multi-sample-all	metaspades	ERR1136743	MaxBin2
MGYG000185628	0.36531	cov_fs	FALSE	multi-sample-all	metaspades	ERR1136743	MaxBin2
MGYG000186343	0.179017	cov_fs	FALSE	multi-sample-all	metaspades	ERR1136743	MaxBin2
MGYG000187109	0.453292	cov_fs	FALSE	multi-sample-all	metaspades	ERR1136743	MaxBin2
MGYG000191133	0.258261	cov_fs	FALSE	multi-sample-all	metaspades	ERR1136743	MaxBin2
MGYG000191300	0.265399	cov_fs	FALSE	multi-sample-all	metaspades	ERR1136743	MaxBin2
MGYG000200278	0.896332	cov_fs	FALSE	multi-sample-all	metaspades	ERR1136743	MaxBin2
MGYG000203346	0.283585	cov_fs	FALSE	multi-sample-all	metaspades	ERR1136743	MaxBin2
MGYG000205776	0.100847	cov_fs	FALSE	multi-sample-all	metaspades	ERR1136743	MaxBin2
MGYG000207490	0.352808	cov_fs	FALSE	multi-sample-all	metaspades	ERR1136743	MaxBin2
MGYG000210394	0.341596	cov_fs	FALSE	multi-sample-all	metaspades	ERR1136743	MaxBin2
MGYG000212200	0.33262	cov_fs	TRUE	multi-sample-all	metaspades	ERR1136743	MaxBin2
MGYG000212681	0.367963	cov_fs	FALSE	multi-sample-all	metaspades	ERR1136743	MaxBin2
MGYG000213483	0.333749	cov_fs	FALSE	multi-sample-all	metaspades	ERR1136743	MaxBin2
MGYG000223644	0.142229	cov_fs	FALSE	multi-sample-all	metaspades	ERR1136743	MaxBin2
MGYG000223982	0.62147	cov_fs	FALSE	multi-sample-all	metaspades	ERR1136743	MaxBin2
MGYG000224644	0.123449	cov_fs	FALSE	multi-sample-all	metaspades	ERR1136743	MaxBin2
MGYG000226313	0.166552	cov_fs	TRUE	multi-sample-all	metaspades	ERR1136743	MaxBin2
MGYG000229420	0.246713	cov_fs	FALSE	multi-sample-all	metaspades	ERR1136743	MaxBin2
MGYG000233413	0.316428	cov_fs	FALSE	multi-sample-all	metaspades	ERR1136743	MaxBin2
MGYG000234941	0.557345	cov_fs	FALSE	multi-sample-all	metaspades	ERR1136743	MaxBin2
MGYG000239273	0.529676	cov_fs	FALSE	multi-sample-all	metaspades	ERR1136743	MaxBin2
MGYG000243893	0.233154	cov_fs	FALSE	multi-sample-all	metaspades	ERR1136743	MaxBin2
MGYG000245520	0.173367	cov_fs	TRUE	multi-sample-all	metaspades	ERR1136743	MaxBin2
MGYG000251423	0.224575	cov_fs	FALSE	multi-sample-all	metaspades	ERR1136743	MaxBin2
MGYG000256139	0.144508	cov_fs	FALSE	multi-sample-all	metaspades	ERR1136743	MaxBin2
MGYG000258723	0.218226	cov_fs	FALSE	multi-sample-all	metaspades	ERR1136743	MaxBin2
MGYG000259843	0.262238	cov_fs	FALSE	multi-sample-all	metaspades	ERR1136743	MaxBin2
MGYG000278170	0.178525	cov_fs	TRUE	multi-sample-all	metaspades	ERR1136743	MaxBin2
MGYG000280225	0.232454	cov_fs	FALSE	multi-sample-all	metaspades	ERR1136743	MaxBin2
MGYG000282659	0.0592885	cov_fs	FALSE	multi-sample-all	metaspades	ERR1136743	MaxBin2
MGYG000282855	0.336187	cov_fs	FALSE	multi-sample-all	metaspades	ERR1136743	MaxBin2
MGYG000284844	0.159636	cov_fs	TRUE	multi-sample-all	metaspades	ERR1136743	MaxBin2
MGYG000285141	0.271707	cov_fs	FALSE	multi-sample-all	metaspades	ERR1136743	MaxBin2
MGYG000000078	0.0803748	cov_fs	TRUE	multi-sample-mash	metaspades	ERR1136917	MaxBin2
MGYG000000273	0.079052	cov_fs	TRUE	multi-sample-mash	metaspades	ERR1136917	MaxBin2
MGYG000001365	0.403944	cov_fs	TRUE	multi-sample-mash	metaspades	ERR1136917	MaxBin2
MGYG000001735	0.17196	cov_fs	FALSE	multi-sample-mash	metaspades	ERR1136917	MaxBin2
MGYG000003047	0.0133256	cov_fs	FALSE	multi-sample-mash	metaspades	ERR1136917	MaxBin2
MGYG000004091	0.038252	cov_fs	FALSE	multi-sample-mash	metaspades	ERR1136917	MaxBin2
MGYG000004482	0.0201248	cov_fs	FALSE	multi-sample-mash	metaspades	ERR1136917	MaxBin2
MGYG000005478	0.254819	cov_fs	TRUE	multi-sample-mash	metaspades	ERR1136917	MaxBin2
MGYG000006610	0.463118	cov_fs	FALSE	multi-sample-mash	metaspades	ERR1136917	MaxBin2
MGYG000006858	0.0407979	cov_fs	TRUE	multi-sample-mash	metaspades	ERR1136917	MaxBin2
MGYG000006915	0.163647	cov_fs	FALSE	multi-sample-mash	metaspades	ERR1136917	MaxBin2
MGYG000009184	0.384413	cov_fs	FALSE	multi-sample-mash	metaspades	ERR1136917	MaxBin2
MGYG000011693	0.0268639	cov_fs	FALSE	multi-sample-mash	metaspades	ERR1136917	MaxBin2
MGYG000015968	0.163586	cov_fs	FALSE	multi-sample-mash	metaspades	ERR1136917	MaxBin2
MGYG000016758	0.0317472	cov_fs	FALSE	multi-sample-mash	metaspades	ERR1136917	MaxBin2
MGYG000018876	0.277004	cov_fs	FALSE	multi-sample-mash	metaspades	ERR1136917	MaxBin2
MGYG000021501	0.428611	cov_fs	FALSE	multi-sample-mash	metaspades	ERR1136917	MaxBin2
MGYG000022300	0.0202398	cov_fs	TRUE	multi-sample-mash	metaspades	ERR1136917	MaxBin2
MGYG000023882	0.100614	cov_fs	FALSE	multi-sample-mash	metaspades	ERR1136917	MaxBin2
MGYG000025050	0.385389	cov_fs	FALSE	multi-sample-mash	metaspades	ERR1136917	MaxBin2
MGYG000028416	0.251329	cov_fs	FALSE	multi-sample-mash	metaspades	ERR1136917	MaxBin2
MGYG000029857	0.193556	cov_fs	FALSE	multi-sample-mash	metaspades	ERR1136917	MaxBin2
MGYG000031967	0.0885791	cov_fs	FALSE	multi-sample-mash	metaspades	ERR1136917	MaxBin2
MGYG000034808	0.141128	cov_fs	FALSE	multi-sample-mash	metaspades	ERR1136917	MaxBin2
MGYG000035685	0.455239	cov_fs	TRUE	multi-sample-mash	metaspades	ERR1136917	MaxBin2
MGYG000042796	0.373154	cov_fs	FALSE	multi-sample-mash	metaspades	ERR1136917	MaxBin2
MGYG000046792	0.182869	cov_fs	FALSE	multi-sample-mash	metaspades	ERR1136917	MaxBin2
MGYG000047006	0.223333	cov_fs	FALSE	multi-sample-mash	metaspades	ERR1136917	MaxBin2
MGYG000048233	0.286382	cov_fs	TRUE	multi-sample-mash	metaspades	ERR1136917	MaxBin2
MGYG000049701	0.114179	cov_fs	FALSE	multi-sample-mash	metaspades	ERR1136917	MaxBin2
MGYG000064588	0.0925789	cov_fs	FALSE	multi-sample-mash	metaspades	ERR1136917	MaxBin2
MGYG000065040	0.244052	cov_fs	FALSE	multi-sample-mash	metaspades	ERR1136917	MaxBin2
MGYG000067859	0.0494955	cov_fs	FALSE	multi-sample-mash	metaspades	ERR1136917	MaxBin2
MGYG000092218	0.0751808	cov_fs	FALSE	multi-sample-mash	metaspades	ERR1136917	MaxBin2
MGYG000097320	0.105695	cov_fs	FALSE	multi-sample-mash	metaspades	ERR1136917	MaxBin2
MGYG000103868	0.279268	cov_fs	FALSE	multi-sample-mash	metaspades	ERR1136917	MaxBin2
MGYG000106369	0.197437	cov_fs	FALSE	multi-sample-mash	metaspades	ERR1136917	MaxBin2
MGYG000106971	0.0773949	cov_fs	TRUE	multi-sample-mash	metaspades	ERR1136917	MaxBin2
MGYG000108226	0.274212	cov_fs	FALSE	multi-sample-mash	metaspades	ERR1136917	MaxBin2
MGYG000110939	0.669098	cov_fs	FALSE	multi-sample-mash	metaspades	ERR1136917	MaxBin2
MGYG000114040	0.215753	cov_fs	FALSE	multi-sample-mash	metaspades	ERR1136917	MaxBin2
MGYG000116730	0.319254	cov_fs	FALSE	multi-sample-mash	metaspades	ERR1136917	MaxBin2
MGYG000119965	0.0480304	cov_fs	FALSE	multi-sample-mash	metaspades	ERR1136917	MaxBin2
MGYG000123656	0.220597	cov_fs	TRUE	multi-sample-mash	metaspades	ERR1136917	MaxBin2
MGYG000129385	0.495402	cov_fs	FALSE	multi-sample-mash	metaspades	ERR1136917	MaxBin2
MGYG000130551	0.194206	cov_fs	FALSE	multi-sample-mash	metaspades	ERR1136917	MaxBin2
MGYG000131426	0.376027	cov_fs	FALSE	multi-sample-mash	metaspades	ERR1136917	MaxBin2
MGYG000131997	0.084838	cov_fs	FALSE	multi-sample-mash	metaspades	ERR1136917	MaxBin2
MGYG000137614	0.399079	cov_fs	FALSE	multi-sample-mash	metaspades	ERR1136917	MaxBin2
MGYG000142219	0.527867	cov_fs	FALSE	multi-sample-mash	metaspades	ERR1136917	MaxBin2
MGYG000143726	0.541088	cov_fs	FALSE	multi-sample-mash	metaspades	ERR1136917	MaxBin2
MGYG000153632	0.443566	cov_fs	FALSE	multi-sample-mash	metaspades	ERR1136917	MaxBin2
MGYG000162758	0.27059	cov_fs	FALSE	multi-sample-mash	metaspades	ERR1136917	MaxBin2
MGYG000164269	0.0333514	cov_fs	FALSE	multi-sample-mash	metaspades	ERR1136917	MaxBin2
MGYG000165488	0.376899	cov_fs	FALSE	multi-sample-mash	metaspades	ERR1136917	MaxBin2
MGYG000167794	0.111118	cov_fs	FALSE	multi-sample-mash	metaspades	ERR1136917	MaxBin2
MGYG000170746	0.218546	cov_fs	FALSE	multi-sample-mash	metaspades	ERR1136917	MaxBin2
MGYG000172975	0.242803	cov_fs	FALSE	multi-sample-mash	metaspades	ERR1136917	MaxBin2
MGYG000176609	0.423807	cov_fs	FALSE	multi-sample-mash	metaspades	ERR1136917	MaxBin2
MGYG000178953	0.337978	cov_fs	TRUE	multi-sample-mash	metaspades	ERR1136917	MaxBin2
MGYG000187853	0.807243	cov_fs	FALSE	multi-sample-mash	metaspades	ERR1136917	MaxBin2
MGYG000188767	0.212119	cov_fs	FALSE	multi-sample-mash	metaspades	ERR1136917	MaxBin2
MGYG000192877	0.0554849	cov_fs	FALSE	multi-sample-mash	metaspades	ERR1136917	MaxBin2
MGYG000193837	0.26732	cov_fs	FALSE	multi-sample-mash	metaspades	ERR1136917	MaxBin2
MGYG000201376	0.283433	cov_fs	FALSE	multi-sample-mash	metaspades	ERR1136917	MaxBin2
MGYG000202340	0.046319	cov_fs	FALSE	multi-sample-mash	metaspades	ERR1136917	MaxBin2
MGYG000203022	0.155344	cov_fs	FALSE	multi-sample-mash	metaspades	ERR1136917	MaxBin2
MGYG000208014	0.27845	cov_fs	TRUE	multi-sample-mash	metaspades	ERR1136917	MaxBin2
MGYG000212467	0.0356824	cov_fs	FALSE	multi-sample-mash	metaspades	ERR1136917	MaxBin2
MGYG000213447	0.0501702	cov_fs	FALSE	multi-sample-mash	metaspades	ERR1136917	MaxBin2
MGYG000214822	0.0280692	cov_fs	FALSE	multi-sample-mash	metaspades	ERR1136917	MaxBin2
MGYG000216857	0.185069	cov_fs	FALSE	multi-sample-mash	metaspades	ERR1136917	MaxBin2
MGYG000219902	0.0641334	cov_fs	FALSE	multi-sample-mash	metaspades	ERR1136917	MaxBin2
MGYG000228925	0.1144	cov_fs	FALSE	multi-sample-mash	metaspades	ERR1136917	MaxBin2
MGYG000230406	0.498959	cov_fs	FALSE	multi-sample-mash	metaspades	ERR1136917	MaxBin2
MGYG000233813	0.852546	cov_fs	FALSE	multi-sample-mash	metaspades	ERR1136917	MaxBin2
MGYG000240516	0.354833	cov_fs	FALSE	multi-sample-mash	metaspades	ERR1136917	MaxBin2
MGYG000243076	0.111798	cov_fs	FALSE	multi-sample-mash	metaspades	ERR1136917	MaxBin2
MGYG000245326	0.255262	cov_fs	TRUE	multi-sample-mash	metaspades	ERR1136917	MaxBin2
MGYG000246120	0.188216	cov_fs	FALSE	multi-sample-mash	metaspades	ERR1136917	MaxBin2
MGYG000246165	0.42003	cov_fs	FALSE	multi-sample-mash	metaspades	ERR1136917	MaxBin2
MGYG000246210	0.205515	cov_fs	FALSE	multi-sample-mash	metaspades	ERR1136917	MaxBin2
MGYG000250239	0.307887	cov_fs	FALSE	multi-sample-mash	metaspades	ERR1136917	MaxBin2
MGYG000254921	0.139259	cov_fs	FALSE	multi-sample-mash	metaspades	ERR1136917	MaxBin2
MGYG000255216	0.300105	cov_fs	FALSE	multi-sample-mash	metaspades	ERR1136917	MaxBin2
MGYG000255680	0.0959127	cov_fs	FALSE	multi-sample-mash	metaspades	ERR1136917	MaxBin2
MGYG000256891	0.411763	cov_fs	FALSE	multi-sample-mash	metaspades	ERR1136917	MaxBin2
MGYG000258221	0.118725	cov_fs	FALSE	multi-sample-mash	metaspades	ERR1136917	MaxBin2
MGYG000259220	0.103137	cov_fs	FALSE	multi-sample-mash	metaspades	ERR1136917	MaxBin2
MGYG000261681	0.127133	cov_fs	FALSE	multi-sample-mash	metaspades	ERR1136917	MaxBin2
MGYG000264828	0.113776	cov_fs	FALSE	multi-sample-mash	metaspades	ERR1136917	MaxBin2
MGYG000265361	0.0457573	cov_fs	FALSE	multi-sample-mash	metaspades	ERR1136917	MaxBin2
MGYG000266062	0.113398	cov_fs	FALSE	multi-sample-mash	metaspades	ERR1136917	MaxBin2
MGYG000268481	0.218693	cov_fs	FALSE	multi-sample-mash	metaspades	ERR1136917	MaxBin2
MGYG000277492	0.723639	cov_fs	FALSE	multi-sample-mash	metaspades	ERR1136917	MaxBin2
MGYG000278297	0.605125	cov_fs	FALSE	multi-sample-mash	metaspades	ERR1136917	MaxBin2
MGYG000000041	0.225898	cov_fs	TRUE	multi-sample-all	metaspades	ERR1136946	MaxBin2
MGYG000002298	0.314981	cov_fs	TRUE	multi-sample-all	metaspades	ERR1136946	MaxBin2
MGYG000002455	0.234504	cov_fs	TRUE	multi-sample-all	metaspades	ERR1136946	MaxBin2
MGYG000010975	0.0426312	cov_fs	TRUE	multi-sample-all	metaspades	ERR1136946	MaxBin2
MGYG000010979	0.197278	cov_fs	FALSE	multi-sample-all	metaspades	ERR1136946	MaxBin2
MGYG000033479	0.458802	cov_fs	FALSE	multi-sample-all	metaspades	ERR1136946	MaxBin2
MGYG000044874	0.134009	cov_fs	FALSE	multi-sample-all	metaspades	ERR1136946	MaxBin2
MGYG000048233	0.159516	cov_fs	TRUE	multi-sample-all	metaspades	ERR1136946	MaxBin2
MGYG000051883	0.302732	cov_fs	FALSE	multi-sample-all	metaspades	ERR1136946	MaxBin2
MGYG000054485	0.0367304	cov_fs	FALSE	multi-sample-all	metaspades	ERR1136946	MaxBin2
MGYG000063209	0.238508	cov_fs	FALSE	multi-sample-all	metaspades	ERR1136946	MaxBin2
MGYG000076947	0.253008	cov_fs	FALSE	multi-sample-all	metaspades	ERR1136946	MaxBin2
MGYG000081877	0.295695	cov_fs	FALSE	multi-sample-all	metaspades	ERR1136946	MaxBin2
MGYG000082874	0.240464	cov_fs	FALSE	multi-sample-all	metaspades	ERR1136946	MaxBin2
MGYG000087030	0.459381	cov_fs	FALSE	multi-sample-all	metaspades	ERR1136946	MaxBin2
MGYG000111396	0.267732	cov_fs	FALSE	multi-sample-all	metaspades	ERR1136946	MaxBin2
MGYG000120645	0.0887941	cov_fs	TRUE	multi-sample-all	metaspades	ERR1136946	MaxBin2
MGYG000124412	0.0711036	cov_fs	TRUE	multi-sample-all	metaspades	ERR1136946	MaxBin2
MGYG000126632	0.286746	cov_fs	FALSE	multi-sample-all	metaspades	ERR1136946	MaxBin2
MGYG000134362	0.260741	cov_fs	FALSE	multi-sample-all	metaspades	ERR1136946	MaxBin2
MGYG000135271	0.338472	cov_fs	TRUE	multi-sample-all	metaspades	ERR1136946	MaxBin2
MGYG000139482	0.251074	cov_fs	FALSE	multi-sample-all	metaspades	ERR1136946	MaxBin2
MGYG000142637	0.137114	cov_fs	FALSE	multi-sample-all	metaspades	ERR1136946	MaxBin2
MGYG000148078	0.053371	cov_fs	TRUE	multi-sample-all	metaspades	ERR1136946	MaxBin2
MGYG000149758	0.187848	cov_fs	FALSE	multi-sample-all	metaspades	ERR1136946	MaxBin2
MGYG000153177	0.329482	cov_fs	TRUE	multi-sample-all	metaspades	ERR1136946	MaxBin2
MGYG000155873	0.25744	cov_fs	FALSE	multi-sample-all	metaspades	ERR1136946	MaxBin2
MGYG000157028	0.410019	cov_fs	FALSE	multi-sample-all	metaspades	ERR1136946	MaxBin2
MGYG000157813	0.234678	cov_fs	TRUE	multi-sample-all	metaspades	ERR1136946	MaxBin2
MGYG000161982	0.34918	cov_fs	FALSE	multi-sample-all	metaspades	ERR1136946	MaxBin2
MGYG000171946	0.203581	cov_fs	FALSE	multi-sample-all	metaspades	ERR1136946	MaxBin2
MGYG000172417	0.602319	cov_fs	TRUE	multi-sample-all	metaspades	ERR1136946	MaxBin2
MGYG000182353	0.455562	cov_fs	FALSE	multi-sample-all	metaspades	ERR1136946	MaxBin2
MGYG000187687	0.130283	cov_fs	TRUE	multi-sample-all	metaspades	ERR1136946	MaxBin2
MGYG000192797	0.434306	cov_fs	TRUE	multi-sample-all	metaspades	ERR1136946	MaxBin2
MGYG000199384	0.301851	cov_fs	FALSE	multi-sample-all	metaspades	ERR1136946	MaxBin2
MGYG000202559	0.279613	cov_fs	FALSE	multi-sample-all	metaspades	ERR1136946	MaxBin2
MGYG000204634	0.192009	cov_fs	TRUE	multi-sample-all	metaspades	ERR1136946	MaxBin2
MGYG000224810	0.234288	cov_fs	FALSE	multi-sample-all	metaspades	ERR1136946	MaxBin2
MGYG000225302	0.204889	cov_fs	FALSE	multi-sample-all	metaspades	ERR1136946	MaxBin2
MGYG000229662	0.626333	cov_fs	FALSE	multi-sample-all	metaspades	ERR1136946	MaxBin2
MGYG000231681	0.313172	cov_fs	TRUE	multi-sample-all	metaspades	ERR1136946	MaxBin2
MGYG000233577	0.121993	cov_fs	TRUE	multi-sample-all	metaspades	ERR1136946	MaxBin2
MGYG000240044	0.289519	cov_fs	FALSE	multi-sample-all	metaspades	ERR1136946	MaxBin2
MGYG000241024	0.25162	cov_fs	TRUE	multi-sample-all	metaspades	ERR1136946	MaxBin2
MGYG000245520	0.158701	cov_fs	TRUE	multi-sample-all	metaspades	ERR1136946	MaxBin2
MGYG000252725	0.196956	cov_fs	FALSE	multi-sample-all	metaspades	ERR1136946	MaxBin2
MGYG000259480	0.477559	cov_fs	FALSE	multi-sample-all	metaspades	ERR1136946	MaxBin2
MGYG000267674	0.320633	cov_fs	FALSE	multi-sample-all	metaspades	ERR1136946	MaxBin2
MGYG000272908	0.430821	cov_fs	FALSE	multi-sample-all	metaspades	ERR1136946	MaxBin2
MGYG000287446	0.404222	cov_fs	FALSE	multi-sample-all	metaspades	ERR1136946	MaxBin2
MGYG000287953	0.0974249	cov_fs	FALSE	multi-sample-all	metaspades	ERR1136946	MaxBin2
MGYG000000250	0.220435	cov_fs	TRUE	multi-sample-all	metaspades	ERR1137033	MaxBin2
MGYG000001976	0.600567	cov_fs	FALSE	multi-sample-all	metaspades	ERR1137033	MaxBin2
MGYG000005055	0.181035	cov_fs	TRUE	multi-sample-all	metaspades	ERR1137033	MaxBin2
MGYG000010834	0.0632796	cov_fs	TRUE	multi-sample-all	metaspades	ERR1137033	MaxBin2
MGYG000021115	0.408204	cov_fs	TRUE	multi-sample-all	metaspades	ERR1137033	MaxBin2
MGYG000023578	0.0769611	cov_fs	FALSE	multi-sample-all	metaspades	ERR1137033	MaxBin2
MGYG000040439	0.0551855	cov_fs	TRUE	multi-sample-all	metaspades	ERR1137033	MaxBin2
MGYG000040572	0.109609	cov_fs	FALSE	multi-sample-all	metaspades	ERR1137033	MaxBin2
MGYG000072533	0.237863	cov_fs	FALSE	multi-sample-all	metaspades	ERR1137033	MaxBin2
MGYG000102686	0.0883484	cov_fs	FALSE	multi-sample-all	metaspades	ERR1137033	MaxBin2
MGYG000119474	0.207457	cov_fs	FALSE	multi-sample-all	metaspades	ERR1137033	MaxBin2
MGYG000125580	0.0880823	cov_fs	FALSE	multi-sample-all	metaspades	ERR1137033	MaxBin2
MGYG000128514	0.0207387	cov_fs	FALSE	multi-sample-all	metaspades	ERR1137033	MaxBin2
MGYG000139673	0.1933	cov_fs	TRUE	multi-sample-all	metaspades	ERR1137033	MaxBin2
MGYG000140175	0.323738	cov_fs	FALSE	multi-sample-all	metaspades	ERR1137033	MaxBin2
MGYG000142745	0.293703	cov_fs	FALSE	multi-sample-all	metaspades	ERR1137033	MaxBin2
MGYG000148293	0.221257	cov_fs	TRUE	multi-sample-all	metaspades	ERR1137033	MaxBin2
MGYG000150975	0.377423	cov_fs	FALSE	multi-sample-all	metaspades	ERR1137033	MaxBin2
MGYG000157887	0.218075	cov_fs	FALSE	multi-sample-all	metaspades	ERR1137033	MaxBin2
MGYG000169296	0.351619	cov_fs	FALSE	multi-sample-all	metaspades	ERR1137033	MaxBin2
MGYG000187109	0.251852	cov_fs	FALSE	multi-sample-all	metaspades	ERR1137033	MaxBin2
MGYG000187436	0.382425	cov_fs	FALSE	multi-sample-all	metaspades	ERR1137033	MaxBin2
MGYG000189070	0.444109	cov_fs	FALSE	multi-sample-all	metaspades	ERR1137033	MaxBin2
MGYG000204027	0.019934	cov_fs	FALSE	multi-sample-all	metaspades	ERR1137033	MaxBin2
MGYG000207420	0.0373808	cov_fs	FALSE	multi-sample-all	metaspades	ERR1137033	MaxBin2
MGYG000210221	0.16784	cov_fs	FALSE	multi-sample-all	metaspades	ERR1137033	MaxBin2
MGYG000230499	0.242537	cov_fs	FALSE	multi-sample-all	metaspades	ERR1137033	MaxBin2
MGYG000233110	0.129922	cov_fs	FALSE	multi-sample-all	metaspades	ERR1137033	MaxBin2
MGYG000244563	0.247072	cov_fs	TRUE	multi-sample-all	metaspades	ERR1137033	MaxBin2
MGYG000245059	0.306366	cov_fs	FALSE	multi-sample-all	metaspades	ERR1137033	MaxBin2
MGYG000248588	0.396402	cov_fs	FALSE	multi-sample-all	metaspades	ERR1137033	MaxBin2
MGYG000253746	0.548993	cov_fs	FALSE	multi-sample-all	metaspades	ERR1137033	MaxBin2
MGYG000281118	0.122499	cov_fs	FALSE	multi-sample-all	metaspades	ERR1137033	MaxBin2
MGYG000000084	0.126771	cov_fs	TRUE	single-sample	metaspades	ERR1137120	MaxBin2
MGYG000000243	0.146431	cov_fs	TRUE	single-sample	metaspades	ERR1137120	MaxBin2
MGYG000001310	0.104717	cov_fs	TRUE	single-sample	metaspades	ERR1137120	MaxBin2
MGYG000001315	0.13219	cov_fs	TRUE	single-sample	metaspades	ERR1137120	MaxBin2
MGYG000002482	0.45644	cov_fs	TRUE	single-sample	metaspades	ERR1137120	MaxBin2
MGYG000003686	0.143167	cov_fs	TRUE	single-sample	metaspades	ERR1137120	MaxBin2
MGYG000004318	0.151942	cov_fs	FALSE	single-sample	metaspades	ERR1137120	MaxBin2
MGYG000004377	0.326872	cov_fs	FALSE	single-sample	metaspades	ERR1137120	MaxBin2
MGYG000004514	0.234341	cov_fs	FALSE	single-sample	metaspades	ERR1137120	MaxBin2
MGYG000006143	0.179064	cov_fs	TRUE	single-sample	metaspades	ERR1137120	MaxBin2
MGYG000008142	0.105325	cov_fs	TRUE	single-sample	metaspades	ERR1137120	MaxBin2
MGYG000017916	0.226391	cov_fs	TRUE	single-sample	metaspades	ERR1137120	MaxBin2
MGYG000025320	0.393068	cov_fs	FALSE	single-sample	metaspades	ERR1137120	MaxBin2
MGYG000030433	0.245175	cov_fs	FALSE	single-sample	metaspades	ERR1137120	MaxBin2
MGYG000030633	0.135276	cov_fs	FALSE	single-sample	metaspades	ERR1137120	MaxBin2
MGYG000031522	0.190538	cov_fs	FALSE	single-sample	metaspades	ERR1137120	MaxBin2
MGYG000032474	0.263541	cov_fs	FALSE	single-sample	metaspades	ERR1137120	MaxBin2
MGYG000034715	0.230688	cov_fs	FALSE	single-sample	metaspades	ERR1137120	MaxBin2
MGYG000044848	0.45448	cov_fs	FALSE	single-sample	metaspades	ERR1137120	MaxBin2
MGYG000048578	0.152902	cov_fs	FALSE	single-sample	metaspades	ERR1137120	MaxBin2
MGYG000050318	0.10411	cov_fs	TRUE	single-sample	metaspades	ERR1137120	MaxBin2
MGYG000054042	0.170868	cov_fs	FALSE	single-sample	metaspades	ERR1137120	MaxBin2
MGYG000054058	0.099875	cov_fs	FALSE	single-sample	metaspades	ERR1137120	MaxBin2
MGYG000055176	0.166132	cov_fs	FALSE	single-sample	metaspades	ERR1137120	MaxBin2
MGYG000061214	0.164757	cov_fs	FALSE	single-sample	metaspades	ERR1137120	MaxBin2
MGYG000072655	0.0282212	cov_fs	FALSE	single-sample	metaspades	ERR1137120	MaxBin2
MGYG000080791	0.71635	cov_fs	FALSE	single-sample	metaspades	ERR1137120	MaxBin2
MGYG000087030	0.849392	cov_fs	FALSE	single-sample	metaspades	ERR1137120	MaxBin2
MGYG000090723	0.0811093	cov_fs	FALSE	single-sample	metaspades	ERR1137120	MaxBin2
MGYG000093288	0.0717977	cov_fs	FALSE	single-sample	metaspades	ERR1137120	MaxBin2
MGYG000102216	0.173802	cov_fs	FALSE	single-sample	metaspades	ERR1137120	MaxBin2
MGYG000105850	0.152468	cov_fs	FALSE	single-sample	metaspades	ERR1137120	MaxBin2
MGYG000106403	0.503323	cov_fs	FALSE	single-sample	metaspades	ERR1137120	MaxBin2
MGYG000106971	0.0403003	cov_fs	TRUE	single-sample	metaspades	ERR1137120	MaxBin2
MGYG000108621	0.131755	cov_fs	FALSE	single-sample	metaspades	ERR1137120	MaxBin2
MGYG000109930	0.211309	cov_fs	FALSE	single-sample	metaspades	ERR1137120	MaxBin2
MGYG000118534	0.159536	cov_fs	FALSE	single-sample	metaspades	ERR1137120	MaxBin2
MGYG000118665	0.123984	cov_fs	FALSE	single-sample	metaspades	ERR1137120	MaxBin2
MGYG000121008	0.38445	cov_fs	FALSE	single-sample	metaspades	ERR1137120	MaxBin2
MGYG000127661	0.437914	cov_fs	FALSE	single-sample	metaspades	ERR1137120	MaxBin2
MGYG000136675	0.793652	cov_fs	TRUE	single-sample	metaspades	ERR1137120	MaxBin2
MGYG000141105	0.210898	cov_fs	FALSE	single-sample	metaspades	ERR1137120	MaxBin2
MGYG000141116	0.306847	cov_fs	FALSE	single-sample	metaspades	ERR1137120	MaxBin2
MGYG000144849	0.0523696	cov_fs	TRUE	single-sample	metaspades	ERR1137120	MaxBin2
MGYG000146707	0.0543916	cov_fs	FALSE	single-sample	metaspades	ERR1137120	MaxBin2
MGYG000151443	0.217304	cov_fs	FALSE	single-sample	metaspades	ERR1137120	MaxBin2
MGYG000151471	0.0771831	cov_fs	FALSE	single-sample	metaspades	ERR1137120	MaxBin2
MGYG000152710	0.0573457	cov_fs	FALSE	single-sample	metaspades	ERR1137120	MaxBin2
MGYG000156649	0.350527	cov_fs	FALSE	single-sample	metaspades	ERR1137120	MaxBin2
MGYG000165776	0.174712	cov_fs	TRUE	single-sample	metaspades	ERR1137120	MaxBin2
MGYG000177165	0.0504797	cov_fs	FALSE	single-sample	metaspades	ERR1137120	MaxBin2
MGYG000179621	0.179868	cov_fs	TRUE	single-sample	metaspades	ERR1137120	MaxBin2
MGYG000181683	0.0797303	cov_fs	FALSE	single-sample	metaspades	ERR1137120	MaxBin2
MGYG000182785	0.201752	cov_fs	FALSE	single-sample	metaspades	ERR1137120	MaxBin2
MGYG000190374	0.180778	cov_fs	FALSE	single-sample	metaspades	ERR1137120	MaxBin2
MGYG000191399	0.5284	cov_fs	FALSE	single-sample	metaspades	ERR1137120	MaxBin2
MGYG000191770	0.0532741	cov_fs	FALSE	single-sample	metaspades	ERR1137120	MaxBin2
MGYG000193837	0.109682	cov_fs	FALSE	single-sample	metaspades	ERR1137120	MaxBin2
MGYG000199580	0.249429	cov_fs	FALSE	single-sample	metaspades	ERR1137120	MaxBin2
MGYG000204634	0.0551954	cov_fs	TRUE	single-sample	metaspades	ERR1137120	MaxBin2
MGYG000205984	0.0923997	cov_fs	FALSE	single-sample	metaspades	ERR1137120	MaxBin2
MGYG000207420	0.270179	cov_fs	FALSE	single-sample	metaspades	ERR1137120	MaxBin2
MGYG000214540	0.0696911	cov_fs	FALSE	single-sample	metaspades	ERR1137120	MaxBin2
MGYG000214738	0.146165	cov_fs	FALSE	single-sample	metaspades	ERR1137120	MaxBin2
MGYG000227001	0.0677366	cov_fs	FALSE	single-sample	metaspades	ERR1137120	MaxBin2
MGYG000227723	0.130736	cov_fs	TRUE	single-sample	metaspades	ERR1137120	MaxBin2
MGYG000232010	0.201515	cov_fs	FALSE	single-sample	metaspades	ERR1137120	MaxBin2
MGYG000234818	0.152969	cov_fs	FALSE	single-sample	metaspades	ERR1137120	MaxBin2
MGYG000241480	0.115738	cov_fs	FALSE	single-sample	metaspades	ERR1137120	MaxBin2
MGYG000244960	0.231874	cov_fs	FALSE	single-sample	metaspades	ERR1137120	MaxBin2
MGYG000249795	0.118674	cov_fs	FALSE	single-sample	metaspades	ERR1137120	MaxBin2
MGYG000250588	0.251037	cov_fs	FALSE	single-sample	metaspades	ERR1137120	MaxBin2
MGYG000250860	0.126298	cov_fs	FALSE	single-sample	metaspades	ERR1137120	MaxBin2
MGYG000250981	0.278892	cov_fs	FALSE	single-sample	metaspades	ERR1137120	MaxBin2
MGYG000258696	0.178811	cov_fs	TRUE	single-sample	metaspades	ERR1137120	MaxBin2
MGYG000259912	0.134551	cov_fs	FALSE	single-sample	metaspades	ERR1137120	MaxBin2
MGYG000282350	0.188458	cov_fs	FALSE	single-sample	metaspades	ERR1137120	MaxBin2
MGYG000285953	0.601551	cov_fs	TRUE	single-sample	metaspades	ERR1137120	MaxBin2
MGYG000287902	0.179255	cov_fs	FALSE	single-sample	metaspades	ERR1137120	MaxBin2
MGYG000288242	0.321164	cov_fs	FALSE	single-sample	metaspades	ERR1137120	MaxBin2
MGYG000000022	0.0638631	cov_fs	TRUE	multi-sample-all	metaspades	ERR1136915	MaxBin2
MGYG000000041	0.123389	cov_fs	TRUE	multi-sample-all	metaspades	ERR1136915	MaxBin2
MGYG000000084	0.415463	cov_fs	TRUE	multi-sample-all	metaspades	ERR1136915	MaxBin2
MGYG000000177	0.261975	cov_fs	TRUE	multi-sample-all	metaspades	ERR1136915	MaxBin2
MGYG000000243	0.279077	cov_fs	TRUE	multi-sample-all	metaspades	ERR1136915	MaxBin2
MGYG000000876	0.0367753	cov_fs	FALSE	multi-sample-all	metaspades	ERR1136915	MaxBin2
MGYG000001230	0.205515	cov_fs	FALSE	multi-sample-all	metaspades	ERR1136915	MaxBin2
MGYG000001310	0.468782	cov_fs	TRUE	multi-sample-all	metaspades	ERR1136915	MaxBin2
MGYG000001490	0.10638	cov_fs	TRUE	multi-sample-all	metaspades	ERR1136915	MaxBin2
MGYG000002450	0.149404	cov_fs	TRUE	multi-sample-all	metaspades	ERR1136915	MaxBin2
MGYG000002517	0.231502	cov_fs	TRUE	multi-sample-all	metaspades	ERR1136915	MaxBin2
MGYG000002545	0.0169382	cov_fs	TRUE	multi-sample-all	metaspades	ERR1136915	MaxBin2
MGYG000004333	0.236216	cov_fs	FALSE	multi-sample-all	metaspades	ERR1136915	MaxBin2
MGYG000005150	0.141296	cov_fs	TRUE	multi-sample-all	metaspades	ERR1136915	MaxBin2
MGYG000005478	0.176189	cov_fs	TRUE	multi-sample-all	metaspades	ERR1136915	MaxBin2
MGYG000005976	0.150113	cov_fs	TRUE	multi-sample-all	metaspades	ERR1136915	MaxBin2
MGYG000006261	0.134146	cov_fs	TRUE	multi-sample-all	metaspades	ERR1136915	MaxBin2
MGYG000006858	0.122075	cov_fs	TRUE	multi-sample-all	metaspades	ERR1136915	MaxBin2
MGYG000008330	0.0438382	cov_fs	FALSE	multi-sample-all	metaspades	ERR1136915	MaxBin2
MGYG000009689	0.0526016	cov_fs	FALSE	multi-sample-all	metaspades	ERR1136915	MaxBin2
MGYG000009947	0.477714	cov_fs	FALSE	multi-sample-all	metaspades	ERR1136915	MaxBin2
MGYG000010661	0.0503156	cov_fs	FALSE	multi-sample-all	metaspades	ERR1136915	MaxBin2
MGYG000010975	0.391427	cov_fs	TRUE	multi-sample-all	metaspades	ERR1136915	MaxBin2
MGYG000013779	0.0650272	cov_fs	FALSE	multi-sample-all	metaspades	ERR1136915	MaxBin2
MGYG000015189	0.264702	cov_fs	FALSE	multi-sample-all	metaspades	ERR1136915	MaxBin2
MGYG000024000	0.542349	cov_fs	FALSE	multi-sample-all	metaspades	ERR1136915	MaxBin2
MGYG000032902	0.311916	cov_fs	FALSE	multi-sample-all	metaspades	ERR1136915	MaxBin2
MGYG000040294	0.304666	cov_fs	FALSE	multi-sample-all	metaspades	ERR1136915	MaxBin2
MGYG000040439	0.0977638	cov_fs	TRUE	multi-sample-all	metaspades	ERR1136915	MaxBin2
MGYG000040636	0.0621307	cov_fs	TRUE	multi-sample-all	metaspades	ERR1136915	MaxBin2
MGYG000041213	0.280292	cov_fs	TRUE	multi-sample-all	metaspades	ERR1136915	MaxBin2
MGYG000048172	0.183815	cov_fs	FALSE	multi-sample-all	metaspades	ERR1136915	MaxBin2
MGYG000050426	0.347675	cov_fs	TRUE	multi-sample-all	metaspades	ERR1136915	MaxBin2
MGYG000051883	0.0973424	cov_fs	FALSE	multi-sample-all	metaspades	ERR1136915	MaxBin2
MGYG000054397	0.197451	cov_fs	FALSE	multi-sample-all	metaspades	ERR1136915	MaxBin2
MGYG000055687	0.324294	cov_fs	TRUE	multi-sample-all	metaspades	ERR1136915	MaxBin2
MGYG000059967	0.504312	cov_fs	FALSE	multi-sample-all	metaspades	ERR1136915	MaxBin2
MGYG000063078	0.120091	cov_fs	TRUE	multi-sample-all	metaspades	ERR1136915	MaxBin2
MGYG000063766	0.754274	cov_fs	TRUE	multi-sample-all	metaspades	ERR1136915	MaxBin2
MGYG000065527	0.0666611	cov_fs	FALSE	multi-sample-all	metaspades	ERR1136915	MaxBin2
MGYG000065835	0.273381	cov_fs	FALSE	multi-sample-all	metaspades	ERR1136915	MaxBin2
MGYG000071224	0.36227	cov_fs	TRUE	multi-sample-all	metaspades	ERR1136915	MaxBin2
MGYG000073620	0.0502443	cov_fs	FALSE	multi-sample-all	metaspades	ERR1136915	MaxBin2
MGYG000076966	0.332046	cov_fs	TRUE	multi-sample-all	metaspades	ERR1136915	MaxBin2
MGYG000078991	0.24866	cov_fs	FALSE	multi-sample-all	metaspades	ERR1136915	MaxBin2
MGYG000080525	0.157355	cov_fs	FALSE	multi-sample-all	metaspades	ERR1136915	MaxBin2
MGYG000081812	0.352675	cov_fs	FALSE	multi-sample-all	metaspades	ERR1136915	MaxBin2
MGYG000083923	0.479917	cov_fs	TRUE	multi-sample-all	metaspades	ERR1136915	MaxBin2
MGYG000086249	0.431708	cov_fs	FALSE	multi-sample-all	metaspades	ERR1136915	MaxBin2
MGYG000088892	0.248184	cov_fs	TRUE	multi-sample-all	metaspades	ERR1136915	MaxBin2
MGYG000089597	0.0570546	cov_fs	FALSE	multi-sample-all	metaspades	ERR1136915	MaxBin2
MGYG000094938	0.176428	cov_fs	FALSE	multi-sample-all	metaspades	ERR1136915	MaxBin2
MGYG000095998	0.62668	cov_fs	FALSE	multi-sample-all	metaspades	ERR1136915	MaxBin2
MGYG000102075	0.0437128	cov_fs	TRUE	multi-sample-all	metaspades	ERR1136915	MaxBin2
MGYG000104362	0.483007	cov_fs	TRUE	multi-sample-all	metaspades	ERR1136915	MaxBin2
MGYG000105183	0.0342099	cov_fs	FALSE	multi-sample-all	metaspades	ERR1136915	MaxBin2
MGYG000109102	0.100623	cov_fs	FALSE	multi-sample-all	metaspades	ERR1136915	MaxBin2
MGYG000114411	0.11678	cov_fs	TRUE	multi-sample-all	metaspades	ERR1136915	MaxBin2
MGYG000117126	0.39297	cov_fs	FALSE	multi-sample-all	metaspades	ERR1136915	MaxBin2
MGYG000123464	0.214519	cov_fs	TRUE	multi-sample-all	metaspades	ERR1136915	MaxBin2
MGYG000123491	0.237943	cov_fs	FALSE	multi-sample-all	metaspades	ERR1136915	MaxBin2
MGYG000126086	0.179726	cov_fs	FALSE	multi-sample-all	metaspades	ERR1136915	MaxBin2
MGYG000127276	0.191369	cov_fs	FALSE	multi-sample-all	metaspades	ERR1136915	MaxBin2
MGYG000135271	0.0803653	cov_fs	TRUE	multi-sample-all	metaspades	ERR1136915	MaxBin2
MGYG000139349	0.112272	cov_fs	FALSE	multi-sample-all	metaspades	ERR1136915	MaxBin2
MGYG000143093	0.154183	cov_fs	FALSE	multi-sample-all	metaspades	ERR1136915	MaxBin2
MGYG000152164	0.164405	cov_fs	TRUE	multi-sample-all	metaspades	ERR1136915	MaxBin2
MGYG000153706	0.359963	cov_fs	FALSE	multi-sample-all	metaspades	ERR1136915	MaxBin2
MGYG000154041	0.197784	cov_fs	FALSE	multi-sample-all	metaspades	ERR1136915	MaxBin2
MGYG000157076	0.370768	cov_fs	FALSE	multi-sample-all	metaspades	ERR1136915	MaxBin2
MGYG000161274	0.16003	cov_fs	FALSE	multi-sample-all	metaspades	ERR1136915	MaxBin2
MGYG000164306	0.221263	cov_fs	FALSE	multi-sample-all	metaspades	ERR1136915	MaxBin2
MGYG000167162	0.158225	cov_fs	FALSE	multi-sample-all	metaspades	ERR1136915	MaxBin2
MGYG000168734	0.44576	cov_fs	FALSE	multi-sample-all	metaspades	ERR1136915	MaxBin2
MGYG000175466	0.522717	cov_fs	FALSE	multi-sample-all	metaspades	ERR1136915	MaxBin2
MGYG000181163	0.541597	cov_fs	FALSE	multi-sample-all	metaspades	ERR1136915	MaxBin2
MGYG000181603	0.114083	cov_fs	TRUE	multi-sample-all	metaspades	ERR1136915	MaxBin2
MGYG000183795	0.650352	cov_fs	FALSE	multi-sample-all	metaspades	ERR1136915	MaxBin2
MGYG000184551	0.128595	cov_fs	FALSE	multi-sample-all	metaspades	ERR1136915	MaxBin2
MGYG000187221	0.254903	cov_fs	FALSE	multi-sample-all	metaspades	ERR1136915	MaxBin2
MGYG000198303	0.173203	cov_fs	FALSE	multi-sample-all	metaspades	ERR1136915	MaxBin2
MGYG000198595	0.200586	cov_fs	FALSE	multi-sample-all	metaspades	ERR1136915	MaxBin2
MGYG000199723	0.0389503	cov_fs	TRUE	multi-sample-all	metaspades	ERR1136915	MaxBin2
MGYG000204634	0.289704	cov_fs	TRUE	multi-sample-all	metaspades	ERR1136915	MaxBin2
MGYG000206647	0.377917	cov_fs	TRUE	multi-sample-all	metaspades	ERR1136915	MaxBin2
MGYG000209755	0.255241	cov_fs	FALSE	multi-sample-all	metaspades	ERR1136915	MaxBin2
MGYG000213637	0.102557	cov_fs	FALSE	multi-sample-all	metaspades	ERR1136915	MaxBin2
MGYG000222344	0.116548	cov_fs	FALSE	multi-sample-all	metaspades	ERR1136915	MaxBin2
MGYG000225044	0.206741	cov_fs	TRUE	multi-sample-all	metaspades	ERR1136915	MaxBin2
MGYG000225897	0.474748	cov_fs	FALSE	multi-sample-all	metaspades	ERR1136915	MaxBin2
MGYG000226313	0.14673	cov_fs	TRUE	multi-sample-all	metaspades	ERR1136915	MaxBin2
MGYG000230237	0.102627	cov_fs	FALSE	multi-sample-all	metaspades	ERR1136915	MaxBin2
MGYG000230822	0.0919631	cov_fs	FALSE	multi-sample-all	metaspades	ERR1136915	MaxBin2
MGYG000231391	0.223564	cov_fs	FALSE	multi-sample-all	metaspades	ERR1136915	MaxBin2
MGYG000231681	0.094188	cov_fs	TRUE	multi-sample-all	metaspades	ERR1136915	MaxBin2
MGYG000244457	0.217136	cov_fs	FALSE	multi-sample-all	metaspades	ERR1136915	MaxBin2
MGYG000245520	0.336123	cov_fs	TRUE	multi-sample-all	metaspades	ERR1136915	MaxBin2
MGYG000245728	0.273404	cov_fs	FALSE	multi-sample-all	metaspades	ERR1136915	MaxBin2
MGYG000250981	0.276126	cov_fs	FALSE	multi-sample-all	metaspades	ERR1136915	MaxBin2
MGYG000254672	0.436633	cov_fs	FALSE	multi-sample-all	metaspades	ERR1136915	MaxBin2
MGYG000258696	0.287873	cov_fs	TRUE	multi-sample-all	metaspades	ERR1136915	MaxBin2
MGYG000262465	0.448034	cov_fs	FALSE	multi-sample-all	metaspades	ERR1136915	MaxBin2
MGYG000271506	0.298786	cov_fs	TRUE	multi-sample-all	metaspades	ERR1136915	MaxBin2
MGYG000280452	0.37469	cov_fs	TRUE	multi-sample-all	metaspades	ERR1136915	MaxBin2
MGYG000281901	0.128883	cov_fs	FALSE	multi-sample-all	metaspades	ERR1136915	MaxBin2
MGYG000283869	0.00793302	cov_fs	FALSE	multi-sample-all	metaspades	ERR1136915	MaxBin2
MGYG000284844	0.16184	cov_fs	TRUE	multi-sample-all	metaspades	ERR1136915	MaxBin2
MGYG000285953	0.39799	cov_fs	TRUE	multi-sample-all	metaspades	ERR1136915	MaxBin2
MGYG000000033	0.223361	cov_fs	TRUE	single-sample	metaspades	ERR1137125	MaxBin2
MGYG000000045	0.279461	cov_fs	TRUE	single-sample	metaspades	ERR1137125	MaxBin2
MGYG000000084	0.0800816	cov_fs	TRUE	single-sample	metaspades	ERR1137125	MaxBin2
MGYG000000209	0.164956	cov_fs	TRUE	single-sample	metaspades	ERR1137125	MaxBin2
MGYG000000224	0.271921	cov_fs	TRUE	single-sample	metaspades	ERR1137125	MaxBin2
MGYG000000243	0.107874	cov_fs	TRUE	single-sample	metaspades	ERR1137125	MaxBin2
MGYG000000397	0.0743257	cov_fs	FALSE	single-sample	metaspades	ERR1137125	MaxBin2
MGYG000000876	0.0434748	cov_fs	FALSE	single-sample	metaspades	ERR1137125	MaxBin2
MGYG000001310	0.112982	cov_fs	TRUE	single-sample	metaspades	ERR1137125	MaxBin2
MGYG000001922	0.0547129	cov_fs	FALSE	single-sample	metaspades	ERR1137125	MaxBin2
MGYG000002295	0.156774	cov_fs	TRUE	single-sample	metaspades	ERR1137125	MaxBin2
MGYG000002298	0.14064	cov_fs	TRUE	single-sample	metaspades	ERR1137125	MaxBin2
MGYG000002517	0.148394	cov_fs	TRUE	single-sample	metaspades	ERR1137125	MaxBin2
MGYG000004398	0.195071	cov_fs	FALSE	single-sample	metaspades	ERR1137125	MaxBin2
MGYG000004679	0.0563269	cov_fs	FALSE	single-sample	metaspades	ERR1137125	MaxBin2
MGYG000005976	0.0944839	cov_fs	TRUE	single-sample	metaspades	ERR1137125	MaxBin2
MGYG000006848	0.12035	cov_fs	FALSE	single-sample	metaspades	ERR1137125	MaxBin2
MGYG000007015	0.13891	cov_fs	TRUE	single-sample	metaspades	ERR1137125	MaxBin2
MGYG000008885	0.323474	cov_fs	FALSE	single-sample	metaspades	ERR1137125	MaxBin2
MGYG000022300	0.187961	cov_fs	TRUE	single-sample	metaspades	ERR1137125	MaxBin2
MGYG000030311	0.107329	cov_fs	FALSE	single-sample	metaspades	ERR1137125	MaxBin2
MGYG000035305	0.187115	cov_fs	FALSE	single-sample	metaspades	ERR1137125	MaxBin2
MGYG000035459	0.245712	cov_fs	FALSE	single-sample	metaspades	ERR1137125	MaxBin2
MGYG000038540	0.444491	cov_fs	FALSE	single-sample	metaspades	ERR1137125	MaxBin2
MGYG000044756	0.412815	cov_fs	FALSE	single-sample	metaspades	ERR1137125	MaxBin2
MGYG000048072	0.0808104	cov_fs	FALSE	single-sample	metaspades	ERR1137125	MaxBin2
MGYG000048802	0.454645	cov_fs	FALSE	single-sample	metaspades	ERR1137125	MaxBin2
MGYG000056003	0.045006	cov_fs	FALSE	single-sample	metaspades	ERR1137125	MaxBin2
MGYG000070621	0.118049	cov_fs	FALSE	single-sample	metaspades	ERR1137125	MaxBin2
MGYG000081184	0.103747	cov_fs	TRUE	single-sample	metaspades	ERR1137125	MaxBin2
MGYG000082442	0.0353578	cov_fs	FALSE	single-sample	metaspades	ERR1137125	MaxBin2
MGYG000082533	0.440795	cov_fs	FALSE	single-sample	metaspades	ERR1137125	MaxBin2
MGYG000087030	0.674521	cov_fs	FALSE	single-sample	metaspades	ERR1137125	MaxBin2
MGYG000089125	0.186417	cov_fs	FALSE	single-sample	metaspades	ERR1137125	MaxBin2
MGYG000093940	0.198467	cov_fs	FALSE	single-sample	metaspades	ERR1137125	MaxBin2
MGYG000107881	0.0769112	cov_fs	TRUE	single-sample	metaspades	ERR1137125	MaxBin2
MGYG000110456	0.14894	cov_fs	FALSE	single-sample	metaspades	ERR1137125	MaxBin2
MGYG000117937	0.395315	cov_fs	TRUE	single-sample	metaspades	ERR1137125	MaxBin2
MGYG000121834	0.321851	cov_fs	FALSE	single-sample	metaspades	ERR1137125	MaxBin2
MGYG000122815	0.0497215	cov_fs	TRUE	single-sample	metaspades	ERR1137125	MaxBin2
MGYG000122990	0.147296	cov_fs	FALSE	single-sample	metaspades	ERR1137125	MaxBin2
MGYG000132632	0.324116	cov_fs	FALSE	single-sample	metaspades	ERR1137125	MaxBin2
MGYG000135212	0.0577991	cov_fs	FALSE	single-sample	metaspades	ERR1137125	MaxBin2
MGYG000137073	0.184052	cov_fs	FALSE	single-sample	metaspades	ERR1137125	MaxBin2
MGYG000138829	0.488644	cov_fs	FALSE	single-sample	metaspades	ERR1137125	MaxBin2
MGYG000145466	0.120166	cov_fs	FALSE	single-sample	metaspades	ERR1137125	MaxBin2
MGYG000147839	0.142509	cov_fs	TRUE	single-sample	metaspades	ERR1137125	MaxBin2
MGYG000163907	0.0622471	cov_fs	FALSE	single-sample	metaspades	ERR1137125	MaxBin2
MGYG000172879	0.134	cov_fs	FALSE	single-sample	metaspades	ERR1137125	MaxBin2
MGYG000179236	0.0910274	cov_fs	FALSE	single-sample	metaspades	ERR1137125	MaxBin2
MGYG000185778	0.111955	cov_fs	FALSE	single-sample	metaspades	ERR1137125	MaxBin2
MGYG000195427	0.0501178	cov_fs	TRUE	single-sample	metaspades	ERR1137125	MaxBin2
MGYG000195638	0.46155	cov_fs	FALSE	single-sample	metaspades	ERR1137125	MaxBin2
MGYG000198353	0.106564	cov_fs	TRUE	single-sample	metaspades	ERR1137125	MaxBin2
MGYG000202650	0.110433	cov_fs	FALSE	single-sample	metaspades	ERR1137125	MaxBin2
MGYG000206647	0.0526845	cov_fs	TRUE	single-sample	metaspades	ERR1137125	MaxBin2
MGYG000208014	0.327902	cov_fs	TRUE	single-sample	metaspades	ERR1137125	MaxBin2
MGYG000215267	0.282955	cov_fs	FALSE	single-sample	metaspades	ERR1137125	MaxBin2
MGYG000230628	0.0997717	cov_fs	FALSE	single-sample	metaspades	ERR1137125	MaxBin2
MGYG000231840	0.148416	cov_fs	FALSE	single-sample	metaspades	ERR1137125	MaxBin2
MGYG000233249	0.222444	cov_fs	FALSE	single-sample	metaspades	ERR1137125	MaxBin2
MGYG000238128	0.322613	cov_fs	FALSE	single-sample	metaspades	ERR1137125	MaxBin2
MGYG000241024	0.121318	cov_fs	TRUE	single-sample	metaspades	ERR1137125	MaxBin2
MGYG000241980	0.131134	cov_fs	FALSE	single-sample	metaspades	ERR1137125	MaxBin2
MGYG000244467	0.0673417	cov_fs	FALSE	single-sample	metaspades	ERR1137125	MaxBin2
MGYG000247371	0.206136	cov_fs	FALSE	single-sample	metaspades	ERR1137125	MaxBin2
MGYG000251450	0.154263	cov_fs	FALSE	single-sample	metaspades	ERR1137125	MaxBin2
MGYG000255548	0.170144	cov_fs	TRUE	single-sample	metaspades	ERR1137125	MaxBin2
MGYG000255874	0.0716919	cov_fs	FALSE	single-sample	metaspades	ERR1137125	MaxBin2
MGYG000258696	0.0176128	cov_fs	TRUE	single-sample	metaspades	ERR1137125	MaxBin2
MGYG000262420	0.170605	cov_fs	FALSE	single-sample	metaspades	ERR1137125	MaxBin2
MGYG000274456	0.258277	cov_fs	FALSE	single-sample	metaspades	ERR1137125	MaxBin2
MGYG000275033	0.239739	cov_fs	FALSE	single-sample	metaspades	ERR1137125	MaxBin2
MGYG000278781	0.11639	cov_fs	FALSE	single-sample	metaspades	ERR1137125	MaxBin2
MGYG000279933	0.307594	cov_fs	FALSE	single-sample	metaspades	ERR1137125	MaxBin2
MGYG000282396	0.239967	cov_fs	FALSE	single-sample	metaspades	ERR1137125	MaxBin2
MGYG000285953	0.317607	cov_fs	TRUE	single-sample	metaspades	ERR1137125	MaxBin2
MGYG000000187	0.122165	cov_fs	TRUE	multi-sample-all	metaspades	ERR1136949	MaxBin2
MGYG000000253	0.465821	cov_fs	TRUE	multi-sample-all	metaspades	ERR1136949	MaxBin2
MGYG000000272	0.123618	cov_fs	TRUE	multi-sample-all	metaspades	ERR1136949	MaxBin2
MGYG000002274	0.104357	cov_fs	TRUE	multi-sample-all	metaspades	ERR1136949	MaxBin2
MGYG000002960	0.0802492	cov_fs	FALSE	multi-sample-all	metaspades	ERR1136949	MaxBin2
MGYG000003347	0.0471059	cov_fs	FALSE	multi-sample-all	metaspades	ERR1136949	MaxBin2
MGYG000003697	0.163068	cov_fs	TRUE	multi-sample-all	metaspades	ERR1136949	MaxBin2
MGYG000004344	0.401636	cov_fs	FALSE	multi-sample-all	metaspades	ERR1136949	MaxBin2
MGYG000006567	0.244256	cov_fs	TRUE	multi-sample-all	metaspades	ERR1136949	MaxBin2
MGYG000006762	0.177084	cov_fs	TRUE	multi-sample-all	metaspades	ERR1136949	MaxBin2
MGYG000008088	0.276246	cov_fs	FALSE	multi-sample-all	metaspades	ERR1136949	MaxBin2
MGYG000011594	0.128413	cov_fs	TRUE	multi-sample-all	metaspades	ERR1136949	MaxBin2
MGYG000018213	0.330918	cov_fs	FALSE	multi-sample-all	metaspades	ERR1136949	MaxBin2
MGYG000019234	0.636105	cov_fs	FALSE	multi-sample-all	metaspades	ERR1136949	MaxBin2
MGYG000021014	0.0727693	cov_fs	TRUE	multi-sample-all	metaspades	ERR1136949	MaxBin2
MGYG000021549	0.401213	cov_fs	FALSE	multi-sample-all	metaspades	ERR1136949	MaxBin2
MGYG000021704	0.15366	cov_fs	FALSE	multi-sample-all	metaspades	ERR1136949	MaxBin2
MGYG000031440	0.0556884	cov_fs	FALSE	multi-sample-all	metaspades	ERR1136949	MaxBin2
MGYG000032744	0.100932	cov_fs	TRUE	multi-sample-all	metaspades	ERR1136949	MaxBin2
MGYG000045940	0.0628358	cov_fs	FALSE	multi-sample-all	metaspades	ERR1136949	MaxBin2
MGYG000048387	0.0122896	cov_fs	FALSE	multi-sample-all	metaspades	ERR1136949	MaxBin2
MGYG000048965	0.293729	cov_fs	FALSE	multi-sample-all	metaspades	ERR1136949	MaxBin2
MGYG000052204	0.660104	cov_fs	FALSE	multi-sample-all	metaspades	ERR1136949	MaxBin2
MGYG000056098	0.250888	cov_fs	FALSE	multi-sample-all	metaspades	ERR1136949	MaxBin2
MGYG000057996	0.167173	cov_fs	FALSE	multi-sample-all	metaspades	ERR1136949	MaxBin2
MGYG000060626	0.0945305	cov_fs	FALSE	multi-sample-all	metaspades	ERR1136949	MaxBin2
MGYG000064397	0.347082	cov_fs	FALSE	multi-sample-all	metaspades	ERR1136949	MaxBin2
MGYG000068401	0.447993	cov_fs	FALSE	multi-sample-all	metaspades	ERR1136949	MaxBin2
MGYG000083007	0.224145	cov_fs	FALSE	multi-sample-all	metaspades	ERR1136949	MaxBin2
MGYG000092912	0.220589	cov_fs	FALSE	multi-sample-all	metaspades	ERR1136949	MaxBin2
MGYG000094884	0.250008	cov_fs	FALSE	multi-sample-all	metaspades	ERR1136949	MaxBin2
MGYG000099132	0.484134	cov_fs	FALSE	multi-sample-all	metaspades	ERR1136949	MaxBin2
MGYG000100925	0.227161	cov_fs	FALSE	multi-sample-all	metaspades	ERR1136949	MaxBin2
MGYG000111141	0.0554325	cov_fs	FALSE	multi-sample-all	metaspades	ERR1136949	MaxBin2
MGYG000117757	0.21677	cov_fs	FALSE	multi-sample-all	metaspades	ERR1136949	MaxBin2
MGYG000120645	0.195605	cov_fs	TRUE	multi-sample-all	metaspades	ERR1136949	MaxBin2
MGYG000122324	0.248966	cov_fs	FALSE	multi-sample-all	metaspades	ERR1136949	MaxBin2
MGYG000128767	0.215096	cov_fs	FALSE	multi-sample-all	metaspades	ERR1136949	MaxBin2
MGYG000130749	0.126024	cov_fs	TRUE	multi-sample-all	metaspades	ERR1136949	MaxBin2
MGYG000145247	0.0720834	cov_fs	FALSE	multi-sample-all	metaspades	ERR1136949	MaxBin2
MGYG000148078	0.160226	cov_fs	TRUE	multi-sample-all	metaspades	ERR1136949	MaxBin2
MGYG000151926	0.558413	cov_fs	FALSE	multi-sample-all	metaspades	ERR1136949	MaxBin2
MGYG000154145	0.259859	cov_fs	FALSE	multi-sample-all	metaspades	ERR1136949	MaxBin2
MGYG000155770	0.0686511	cov_fs	FALSE	multi-sample-all	metaspades	ERR1136949	MaxBin2
MGYG000157458	0.116467	cov_fs	FALSE	multi-sample-all	metaspades	ERR1136949	MaxBin2
MGYG000167162	0.218547	cov_fs	FALSE	multi-sample-all	metaspades	ERR1136949	MaxBin2
MGYG000181442	0.0675691	cov_fs	FALSE	multi-sample-all	metaspades	ERR1136949	MaxBin2
MGYG000182124	0.309673	cov_fs	FALSE	multi-sample-all	metaspades	ERR1136949	MaxBin2
MGYG000185521	0.144902	cov_fs	FALSE	multi-sample-all	metaspades	ERR1136949	MaxBin2
MGYG000187687	0.217309	cov_fs	TRUE	multi-sample-all	metaspades	ERR1136949	MaxBin2
MGYG000188098	0.185555	cov_fs	FALSE	multi-sample-all	metaspades	ERR1136949	MaxBin2
MGYG000192241	0.237421	cov_fs	FALSE	multi-sample-all	metaspades	ERR1136949	MaxBin2
MGYG000193145	0.278572	cov_fs	FALSE	multi-sample-all	metaspades	ERR1136949	MaxBin2
MGYG000193362	0.160247	cov_fs	FALSE	multi-sample-all	metaspades	ERR1136949	MaxBin2
MGYG000199755	0.183741	cov_fs	FALSE	multi-sample-all	metaspades	ERR1136949	MaxBin2
MGYG000206647	0.134524	cov_fs	TRUE	multi-sample-all	metaspades	ERR1136949	MaxBin2
MGYG000211070	0.254329	cov_fs	FALSE	multi-sample-all	metaspades	ERR1136949	MaxBin2
MGYG000219519	0.402993	cov_fs	FALSE	multi-sample-all	metaspades	ERR1136949	MaxBin2
MGYG000225744	0.12878	cov_fs	FALSE	multi-sample-all	metaspades	ERR1136949	MaxBin2
MGYG000231681	0.15831	cov_fs	TRUE	multi-sample-all	metaspades	ERR1136949	MaxBin2
MGYG000244883	0.204354	cov_fs	FALSE	multi-sample-all	metaspades	ERR1136949	MaxBin2
MGYG000245520	0.215892	cov_fs	TRUE	multi-sample-all	metaspades	ERR1136949	MaxBin2
MGYG000246003	0.232108	cov_fs	FALSE	multi-sample-all	metaspades	ERR1136949	MaxBin2
MGYG000255244	0.285107	cov_fs	FALSE	multi-sample-all	metaspades	ERR1136949	MaxBin2
MGYG000266399	0.361343	cov_fs	FALSE	multi-sample-all	metaspades	ERR1136949	MaxBin2
MGYG000267552	0.345074	cov_fs	TRUE	multi-sample-all	metaspades	ERR1136949	MaxBin2
MGYG000269269	0.398258	cov_fs	FALSE	multi-sample-all	metaspades	ERR1136949	MaxBin2
MGYG000271767	0.241651	cov_fs	TRUE	multi-sample-all	metaspades	ERR1136949	MaxBin2
MGYG000280225	0.15455	cov_fs	FALSE	multi-sample-all	metaspades	ERR1136949	MaxBin2
MGYG000010665	0.459464	cov_fs	FALSE	single-sample	metaspades	ERR1137034	MaxBin2
MGYG000055687	0.777443	cov_fs	TRUE	single-sample	metaspades	ERR1137034	MaxBin2
MGYG000069164	0.90562	cov_fs	FALSE	single-sample	metaspades	ERR1137034	MaxBin2
MGYG000087552	0.25686	cov_fs	TRUE	single-sample	metaspades	ERR1137034	MaxBin2
MGYG000101733	0.423544	cov_fs	FALSE	single-sample	metaspades	ERR1137034	MaxBin2
MGYG000122312	0.130435	cov_fs	FALSE	single-sample	metaspades	ERR1137034	MaxBin2
MGYG000125352	0.0647188	cov_fs	FALSE	single-sample	metaspades	ERR1137034	MaxBin2
MGYG000136878	0.268745	cov_fs	FALSE	single-sample	metaspades	ERR1137034	MaxBin2
MGYG000149460	0.184082	cov_fs	FALSE	single-sample	metaspades	ERR1137034	MaxBin2
MGYG000162246	0.506493	cov_fs	FALSE	single-sample	metaspades	ERR1137034	MaxBin2
MGYG000171903	0.354508	cov_fs	FALSE	single-sample	metaspades	ERR1137034	MaxBin2
MGYG000176465	0.461362	cov_fs	FALSE	single-sample	metaspades	ERR1137034	MaxBin2
MGYG000198081	0.445469	cov_fs	FALSE	single-sample	metaspades	ERR1137034	MaxBin2
MGYG000213553	0.392256	cov_fs	FALSE	single-sample	metaspades	ERR1137034	MaxBin2
MGYG000236789	0.0742153	cov_fs	TRUE	single-sample	metaspades	ERR1137034	MaxBin2
MGYG000000243	0.449415	cov_fs	TRUE	multi-sample-all	metaspades	ERR1136928	MaxBin2
MGYG000001440	0.670901	cov_fs	TRUE	multi-sample-all	metaspades	ERR1136928	MaxBin2
MGYG000006567	0.184171	cov_fs	TRUE	multi-sample-all	metaspades	ERR1136928	MaxBin2
MGYG000009887	0.111735	cov_fs	FALSE	multi-sample-all	metaspades	ERR1136928	MaxBin2
MGYG000010530	0.674132	cov_fs	FALSE	multi-sample-all	metaspades	ERR1136928	MaxBin2
MGYG000019608	0.112017	cov_fs	FALSE	multi-sample-all	metaspades	ERR1136928	MaxBin2
MGYG000030022	0.237463	cov_fs	FALSE	multi-sample-all	metaspades	ERR1136928	MaxBin2
MGYG000031224	0.372734	cov_fs	FALSE	multi-sample-all	metaspades	ERR1136928	MaxBin2
MGYG000037550	0.451328	cov_fs	FALSE	multi-sample-all	metaspades	ERR1136928	MaxBin2
MGYG000063078	0.169545	cov_fs	TRUE	multi-sample-all	metaspades	ERR1136928	MaxBin2
MGYG000066784	0.228725	cov_fs	FALSE	multi-sample-all	metaspades	ERR1136928	MaxBin2
MGYG000071961	0.331821	cov_fs	FALSE	multi-sample-all	metaspades	ERR1136928	MaxBin2
MGYG000078573	0.142166	cov_fs	FALSE	multi-sample-all	metaspades	ERR1136928	MaxBin2
MGYG000079052	0.040659	cov_fs	FALSE	multi-sample-all	metaspades	ERR1136928	MaxBin2
MGYG000083923	0.202277	cov_fs	TRUE	multi-sample-all	metaspades	ERR1136928	MaxBin2
MGYG000087248	0.425883	cov_fs	FALSE	multi-sample-all	metaspades	ERR1136928	MaxBin2
MGYG000087512	0.358012	cov_fs	FALSE	multi-sample-all	metaspades	ERR1136928	MaxBin2
MGYG000093482	0.504479	cov_fs	FALSE	multi-sample-all	metaspades	ERR1136928	MaxBin2
MGYG000099165	0.407383	cov_fs	FALSE	multi-sample-all	metaspades	ERR1136928	MaxBin2
MGYG000106971	0.100575	cov_fs	TRUE	multi-sample-all	metaspades	ERR1136928	MaxBin2
MGYG000114440	0.534705	cov_fs	FALSE	multi-sample-all	metaspades	ERR1136928	MaxBin2
MGYG000116740	0.322143	cov_fs	TRUE	multi-sample-all	metaspades	ERR1136928	MaxBin2
MGYG000120532	0.125895	cov_fs	FALSE	multi-sample-all	metaspades	ERR1136928	MaxBin2
MGYG000122669	0.387967	cov_fs	FALSE	multi-sample-all	metaspades	ERR1136928	MaxBin2
MGYG000128240	0.444538	cov_fs	FALSE	multi-sample-all	metaspades	ERR1136928	MaxBin2
MGYG000128990	0.385805	cov_fs	FALSE	multi-sample-all	metaspades	ERR1136928	MaxBin2
MGYG000131997	0.204086	cov_fs	FALSE	multi-sample-all	metaspades	ERR1136928	MaxBin2
MGYG000132716	0.5979	cov_fs	FALSE	multi-sample-all	metaspades	ERR1136928	MaxBin2
MGYG000145777	0.383972	cov_fs	FALSE	multi-sample-all	metaspades	ERR1136928	MaxBin2
MGYG000147291	0.15259	cov_fs	FALSE	multi-sample-all	metaspades	ERR1136928	MaxBin2
MGYG000163080	0.128195	cov_fs	FALSE	multi-sample-all	metaspades	ERR1136928	MaxBin2
MGYG000168306	0.143231	cov_fs	FALSE	multi-sample-all	metaspades	ERR1136928	MaxBin2
MGYG000171938	0.137142	cov_fs	FALSE	multi-sample-all	metaspades	ERR1136928	MaxBin2
MGYG000181110	0.111552	cov_fs	FALSE	multi-sample-all	metaspades	ERR1136928	MaxBin2
MGYG000190188	0.298608	cov_fs	FALSE	multi-sample-all	metaspades	ERR1136928	MaxBin2
MGYG000199146	0.198786	cov_fs	FALSE	multi-sample-all	metaspades	ERR1136928	MaxBin2
MGYG000206647	0.0580982	cov_fs	TRUE	multi-sample-all	metaspades	ERR1136928	MaxBin2
MGYG000223080	0.118298	cov_fs	FALSE	multi-sample-all	metaspades	ERR1136928	MaxBin2
MGYG000231610	0.440326	cov_fs	FALSE	multi-sample-all	metaspades	ERR1136928	MaxBin2
MGYG000237803	0.216567	cov_fs	TRUE	multi-sample-all	metaspades	ERR1136928	MaxBin2
MGYG000245866	0.55054	cov_fs	FALSE	multi-sample-all	metaspades	ERR1136928	MaxBin2
MGYG000256643	0.462178	cov_fs	TRUE	multi-sample-all	metaspades	ERR1136928	MaxBin2
MGYG000256905	0.385628	cov_fs	FALSE	multi-sample-all	metaspades	ERR1136928	MaxBin2
MGYG000260429	0.275728	cov_fs	TRUE	multi-sample-all	metaspades	ERR1136928	MaxBin2
MGYG000260855	0.407779	cov_fs	FALSE	multi-sample-all	metaspades	ERR1136928	MaxBin2
MGYG000000033	0.0940101	cov_fs	TRUE	multi-sample-mash	metaspades	ERR1136728	MaxBin2
MGYG000001306	0.0914065	cov_fs	TRUE	multi-sample-mash	metaspades	ERR1136728	MaxBin2
MGYG000001310	0.0524982	cov_fs	TRUE	multi-sample-mash	metaspades	ERR1136728	MaxBin2
MGYG000001415	0.101023	cov_fs	TRUE	multi-sample-mash	metaspades	ERR1136728	MaxBin2
MGYG000004237	0.0409163	cov_fs	FALSE	multi-sample-mash	metaspades	ERR1136728	MaxBin2
MGYG000004411	0.101014	cov_fs	FALSE	multi-sample-mash	metaspades	ERR1136728	MaxBin2
MGYG000004946	0.176504	cov_fs	TRUE	multi-sample-mash	metaspades	ERR1136728	MaxBin2
MGYG000006403	0.130622	cov_fs	TRUE	multi-sample-mash	metaspades	ERR1136728	MaxBin2
MGYG000006762	0.130238	cov_fs	TRUE	multi-sample-mash	metaspades	ERR1136728	MaxBin2
MGYG000015942	0.119431	cov_fs	FALSE	multi-sample-mash	metaspades	ERR1136728	MaxBin2
MGYG000019811	0.0407916	cov_fs	FALSE	multi-sample-mash	metaspades	ERR1136728	MaxBin2
MGYG000020139	0.0605339	cov_fs	TRUE	multi-sample-mash	metaspades	ERR1136728	MaxBin2
MGYG000022963	0.0713542	cov_fs	FALSE	multi-sample-mash	metaspades	ERR1136728	MaxBin2
MGYG000024279	0.123536	cov_fs	FALSE	multi-sample-mash	metaspades	ERR1136728	MaxBin2
MGYG000026986	0.620495	cov_fs	FALSE	multi-sample-mash	metaspades	ERR1136728	MaxBin2
MGYG000027272	0.108316	cov_fs	FALSE	multi-sample-mash	metaspades	ERR1136728	MaxBin2
MGYG000028934	0.208807	cov_fs	FALSE	multi-sample-mash	metaspades	ERR1136728	MaxBin2
MGYG000032182	0.0647613	cov_fs	FALSE	multi-sample-mash	metaspades	ERR1136728	MaxBin2
MGYG000038999	0.0690826	cov_fs	FALSE	multi-sample-mash	metaspades	ERR1136728	MaxBin2
MGYG000040304	0.341327	cov_fs	FALSE	multi-sample-mash	metaspades	ERR1136728	MaxBin2
MGYG000040439	0.11412	cov_fs	TRUE	multi-sample-mash	metaspades	ERR1136728	MaxBin2
MGYG000043402	0.217433	cov_fs	FALSE	multi-sample-mash	metaspades	ERR1136728	MaxBin2
MGYG000047380	0.321599	cov_fs	FALSE	multi-sample-mash	metaspades	ERR1136728	MaxBin2
MGYG000049563	0.212081	cov_fs	FALSE	multi-sample-mash	metaspades	ERR1136728	MaxBin2
MGYG000062021	0.0927584	cov_fs	FALSE	multi-sample-mash	metaspades	ERR1136728	MaxBin2
MGYG000067883	0.441599	cov_fs	FALSE	multi-sample-mash	metaspades	ERR1136728	MaxBin2
MGYG000075745	0.187686	cov_fs	FALSE	multi-sample-mash	metaspades	ERR1136728	MaxBin2
MGYG000077389	0.0588693	cov_fs	FALSE	multi-sample-mash	metaspades	ERR1136728	MaxBin2
MGYG000090819	0.0643703	cov_fs	FALSE	multi-sample-mash	metaspades	ERR1136728	MaxBin2
MGYG000095363	0.297105	cov_fs	FALSE	multi-sample-mash	metaspades	ERR1136728	MaxBin2
MGYG000117935	0.118539	cov_fs	TRUE	multi-sample-mash	metaspades	ERR1136728	MaxBin2
MGYG000118956	0.102622	cov_fs	FALSE	multi-sample-mash	metaspades	ERR1136728	MaxBin2
MGYG000120645	0.142958	cov_fs	TRUE	multi-sample-mash	metaspades	ERR1136728	MaxBin2
MGYG000121198	0.274652	cov_fs	FALSE	multi-sample-mash	metaspades	ERR1136728	MaxBin2
MGYG000125358	0.0358935	cov_fs	FALSE	multi-sample-mash	metaspades	ERR1136728	MaxBin2
MGYG000126603	0.0851121	cov_fs	FALSE	multi-sample-mash	metaspades	ERR1136728	MaxBin2
MGYG000134967	0.0550273	cov_fs	FALSE	multi-sample-mash	metaspades	ERR1136728	MaxBin2
MGYG000138517	0.0402087	cov_fs	FALSE	multi-sample-mash	metaspades	ERR1136728	MaxBin2
MGYG000148377	0.0758047	cov_fs	TRUE	multi-sample-mash	metaspades	ERR1136728	MaxBin2
MGYG000162532	0.321439	cov_fs	FALSE	multi-sample-mash	metaspades	ERR1136728	MaxBin2
MGYG000167924	0.370846	cov_fs	FALSE	multi-sample-mash	metaspades	ERR1136728	MaxBin2
MGYG000169850	0.137234	cov_fs	FALSE	multi-sample-mash	metaspades	ERR1136728	MaxBin2
MGYG000170116	0.0716879	cov_fs	FALSE	multi-sample-mash	metaspades	ERR1136728	MaxBin2
MGYG000170822	0.124376	cov_fs	FALSE	multi-sample-mash	metaspades	ERR1136728	MaxBin2
MGYG000175836	0.0834176	cov_fs	FALSE	multi-sample-mash	metaspades	ERR1136728	MaxBin2
MGYG000179931	0.0775524	cov_fs	FALSE	multi-sample-mash	metaspades	ERR1136728	MaxBin2
MGYG000183973	0.320979	cov_fs	FALSE	multi-sample-mash	metaspades	ERR1136728	MaxBin2
MGYG000191650	0.118194	cov_fs	FALSE	multi-sample-mash	metaspades	ERR1136728	MaxBin2
MGYG000194536	0.117724	cov_fs	FALSE	multi-sample-mash	metaspades	ERR1136728	MaxBin2
MGYG000194719	0.0648187	cov_fs	FALSE	multi-sample-mash	metaspades	ERR1136728	MaxBin2
MGYG000197342	0.0688396	cov_fs	TRUE	multi-sample-mash	metaspades	ERR1136728	MaxBin2
MGYG000197994	0.20254	cov_fs	FALSE	multi-sample-mash	metaspades	ERR1136728	MaxBin2
MGYG000206666	0.0905905	cov_fs	FALSE	multi-sample-mash	metaspades	ERR1136728	MaxBin2
MGYG000210192	0.109026	cov_fs	FALSE	multi-sample-mash	metaspades	ERR1136728	MaxBin2
MGYG000214725	0.135751	cov_fs	FALSE	multi-sample-mash	metaspades	ERR1136728	MaxBin2
MGYG000214731	0.24475	cov_fs	FALSE	multi-sample-mash	metaspades	ERR1136728	MaxBin2
MGYG000216152	0.0826878	cov_fs	FALSE	multi-sample-mash	metaspades	ERR1136728	MaxBin2
MGYG000222466	0.241903	cov_fs	TRUE	multi-sample-mash	metaspades	ERR1136728	MaxBin2
MGYG000223649	0.0365543	cov_fs	FALSE	multi-sample-mash	metaspades	ERR1136728	MaxBin2
MGYG000240107	0.124627	cov_fs	FALSE	multi-sample-mash	metaspades	ERR1136728	MaxBin2
MGYG000256707	0.132548	cov_fs	TRUE	multi-sample-mash	metaspades	ERR1136728	MaxBin2
MGYG000265021	0.303408	cov_fs	FALSE	multi-sample-mash	metaspades	ERR1136728	MaxBin2
MGYG000271757	0.104886	cov_fs	FALSE	multi-sample-mash	metaspades	ERR1136728	MaxBin2
MGYG000275754	0.106599	cov_fs	FALSE	multi-sample-mash	metaspades	ERR1136728	MaxBin2
MGYG000277401	0.054388	cov_fs	TRUE	multi-sample-mash	metaspades	ERR1136728	MaxBin2
MGYG000282483	0.0666491	cov_fs	FALSE	multi-sample-mash	metaspades	ERR1136728	MaxBin2
MGYG000289294	0.145564	cov_fs	TRUE	multi-sample-mash	metaspades	ERR1136728	MaxBin2
MGYG000000002	0.225576	cov_fs	TRUE	multi-sample-all	metaspades	ERR1137202	MaxBin2
MGYG000000209	0.121149	cov_fs	TRUE	multi-sample-all	metaspades	ERR1137202	MaxBin2
MGYG000000272	0.175905	cov_fs	TRUE	multi-sample-all	metaspades	ERR1137202	MaxBin2
MGYG000000876	0.0146428	cov_fs	FALSE	multi-sample-all	metaspades	ERR1137202	MaxBin2
MGYG000001310	0.326563	cov_fs	TRUE	multi-sample-all	metaspades	ERR1137202	MaxBin2
MGYG000001365	0.2561	cov_fs	TRUE	multi-sample-all	metaspades	ERR1137202	MaxBin2
MGYG000002321	0.444894	cov_fs	TRUE	multi-sample-all	metaspades	ERR1137202	MaxBin2
MGYG000002545	0.0373212	cov_fs	TRUE	multi-sample-all	metaspades	ERR1137202	MaxBin2
MGYG000003067	0.0226384	cov_fs	FALSE	multi-sample-all	metaspades	ERR1137202	MaxBin2
MGYG000003697	0.386183	cov_fs	TRUE	multi-sample-all	metaspades	ERR1137202	MaxBin2
MGYG000004679	0.00671709	cov_fs	FALSE	multi-sample-all	metaspades	ERR1137202	MaxBin2
MGYG000004806	0.0336811	cov_fs	TRUE	multi-sample-all	metaspades	ERR1137202	MaxBin2
MGYG000005150	0.0176276	cov_fs	TRUE	multi-sample-all	metaspades	ERR1137202	MaxBin2
MGYG000006994	0.109931	cov_fs	TRUE	multi-sample-all	metaspades	ERR1137202	MaxBin2
MGYG000008991	0.242656	cov_fs	FALSE	multi-sample-all	metaspades	ERR1137202	MaxBin2
MGYG000009501	0.106115	cov_fs	TRUE	multi-sample-all	metaspades	ERR1137202	MaxBin2
MGYG000010975	0.0746464	cov_fs	TRUE	multi-sample-all	metaspades	ERR1137202	MaxBin2
MGYG000029573	0.150613	cov_fs	FALSE	multi-sample-all	metaspades	ERR1137202	MaxBin2
MGYG000030835	0.161305	cov_fs	FALSE	multi-sample-all	metaspades	ERR1137202	MaxBin2
MGYG000031439	0.121593	cov_fs	FALSE	multi-sample-all	metaspades	ERR1137202	MaxBin2
MGYG000034233	0.203242	cov_fs	FALSE	multi-sample-all	metaspades	ERR1137202	MaxBin2
MGYG000041610	0.1118	cov_fs	FALSE	multi-sample-all	metaspades	ERR1137202	MaxBin2
MGYG000047588	0.029342	cov_fs	FALSE	multi-sample-all	metaspades	ERR1137202	MaxBin2
MGYG000049116	0.119666	cov_fs	FALSE	multi-sample-all	metaspades	ERR1137202	MaxBin2
MGYG000069115	0.0882734	cov_fs	FALSE	multi-sample-all	metaspades	ERR1137202	MaxBin2
MGYG000071224	0.161903	cov_fs	TRUE	multi-sample-all	metaspades	ERR1137202	MaxBin2
MGYG000078645	0.110002	cov_fs	FALSE	multi-sample-all	metaspades	ERR1137202	MaxBin2
MGYG000097372	0.342936	cov_fs	FALSE	multi-sample-all	metaspades	ERR1137202	MaxBin2
MGYG000099629	0.173967	cov_fs	FALSE	multi-sample-all	metaspades	ERR1137202	MaxBin2
MGYG000112477	0.10432	cov_fs	FALSE	multi-sample-all	metaspades	ERR1137202	MaxBin2
MGYG000117389	0.179104	cov_fs	FALSE	multi-sample-all	metaspades	ERR1137202	MaxBin2
MGYG000118312	0.0613996	cov_fs	FALSE	multi-sample-all	metaspades	ERR1137202	MaxBin2
MGYG000118415	0.146756	cov_fs	FALSE	multi-sample-all	metaspades	ERR1137202	MaxBin2
MGYG000120645	0.335324	cov_fs	TRUE	multi-sample-all	metaspades	ERR1137202	MaxBin2
MGYG000121271	0.336193	cov_fs	FALSE	multi-sample-all	metaspades	ERR1137202	MaxBin2
MGYG000121451	0.190327	cov_fs	FALSE	multi-sample-all	metaspades	ERR1137202	MaxBin2
MGYG000125352	0.10578	cov_fs	FALSE	multi-sample-all	metaspades	ERR1137202	MaxBin2
MGYG000128201	0.106847	cov_fs	FALSE	multi-sample-all	metaspades	ERR1137202	MaxBin2
MGYG000131149	0.157292	cov_fs	FALSE	multi-sample-all	metaspades	ERR1137202	MaxBin2
MGYG000132642	0.203744	cov_fs	FALSE	multi-sample-all	metaspades	ERR1137202	MaxBin2
MGYG000139673	0.17044	cov_fs	TRUE	multi-sample-all	metaspades	ERR1137202	MaxBin2
MGYG000143446	0.102872	cov_fs	FALSE	multi-sample-all	metaspades	ERR1137202	MaxBin2
MGYG000144264	0.0249965	cov_fs	FALSE	multi-sample-all	metaspades	ERR1137202	MaxBin2
MGYG000145306	0.0906279	cov_fs	FALSE	multi-sample-all	metaspades	ERR1137202	MaxBin2
MGYG000149074	0.191643	cov_fs	FALSE	multi-sample-all	metaspades	ERR1137202	MaxBin2
MGYG000150593	0.204868	cov_fs	TRUE	multi-sample-all	metaspades	ERR1137202	MaxBin2
MGYG000155170	0.268268	cov_fs	TRUE	multi-sample-all	metaspades	ERR1137202	MaxBin2
MGYG000161129	0.420294	cov_fs	FALSE	multi-sample-all	metaspades	ERR1137202	MaxBin2
MGYG000161645	0.0893244	cov_fs	FALSE	multi-sample-all	metaspades	ERR1137202	MaxBin2
MGYG000169850	0.0805282	cov_fs	FALSE	multi-sample-all	metaspades	ERR1137202	MaxBin2
MGYG000169853	0.113738	cov_fs	FALSE	multi-sample-all	metaspades	ERR1137202	MaxBin2
MGYG000170250	0.109709	cov_fs	TRUE	multi-sample-all	metaspades	ERR1137202	MaxBin2
MGYG000171697	0.11957	cov_fs	FALSE	multi-sample-all	metaspades	ERR1137202	MaxBin2
MGYG000172046	0.275501	cov_fs	FALSE	multi-sample-all	metaspades	ERR1137202	MaxBin2
MGYG000176100	0.193174	cov_fs	FALSE	multi-sample-all	metaspades	ERR1137202	MaxBin2
MGYG000178386	0.129896	cov_fs	TRUE	multi-sample-all	metaspades	ERR1137202	MaxBin2
MGYG000178914	0.103531	cov_fs	FALSE	multi-sample-all	metaspades	ERR1137202	MaxBin2
MGYG000184956	0.165583	cov_fs	FALSE	multi-sample-all	metaspades	ERR1137202	MaxBin2
MGYG000197233	0.232305	cov_fs	FALSE	multi-sample-all	metaspades	ERR1137202	MaxBin2
MGYG000198992	0.102168	cov_fs	FALSE	multi-sample-all	metaspades	ERR1137202	MaxBin2
MGYG000204010	0.109502	cov_fs	FALSE	multi-sample-all	metaspades	ERR1137202	MaxBin2
MGYG000215623	0.18448	cov_fs	TRUE	multi-sample-all	metaspades	ERR1137202	MaxBin2
MGYG000215767	0.0606228	cov_fs	FALSE	multi-sample-all	metaspades	ERR1137202	MaxBin2
MGYG000217493	0.0988781	cov_fs	FALSE	multi-sample-all	metaspades	ERR1137202	MaxBin2
MGYG000217897	0.232616	cov_fs	FALSE	multi-sample-all	metaspades	ERR1137202	MaxBin2
MGYG000219308	0.123785	cov_fs	FALSE	multi-sample-all	metaspades	ERR1137202	MaxBin2
MGYG000220333	0.33229	cov_fs	FALSE	multi-sample-all	metaspades	ERR1137202	MaxBin2
MGYG000229244	0.115759	cov_fs	FALSE	multi-sample-all	metaspades	ERR1137202	MaxBin2
MGYG000230107	0.144771	cov_fs	FALSE	multi-sample-all	metaspades	ERR1137202	MaxBin2
MGYG000231149	0.147865	cov_fs	FALSE	multi-sample-all	metaspades	ERR1137202	MaxBin2
MGYG000235798	0.0960098	cov_fs	FALSE	multi-sample-all	metaspades	ERR1137202	MaxBin2
MGYG000240036	0.632564	cov_fs	FALSE	multi-sample-all	metaspades	ERR1137202	MaxBin2
MGYG000245715	0.211949	cov_fs	FALSE	multi-sample-all	metaspades	ERR1137202	MaxBin2
MGYG000250509	0.151664	cov_fs	FALSE	multi-sample-all	metaspades	ERR1137202	MaxBin2
MGYG000251086	0.219439	cov_fs	FALSE	multi-sample-all	metaspades	ERR1137202	MaxBin2
MGYG000251406	0.0882041	cov_fs	FALSE	multi-sample-all	metaspades	ERR1137202	MaxBin2
MGYG000256905	0.13386	cov_fs	FALSE	multi-sample-all	metaspades	ERR1137202	MaxBin2
MGYG000263203	0.0839093	cov_fs	FALSE	multi-sample-all	metaspades	ERR1137202	MaxBin2
MGYG000271504	0.0754133	cov_fs	FALSE	multi-sample-all	metaspades	ERR1137202	MaxBin2
MGYG000275713	0.295549	cov_fs	FALSE	multi-sample-all	metaspades	ERR1137202	MaxBin2
MGYG000280452	0.119135	cov_fs	TRUE	multi-sample-all	metaspades	ERR1137202	MaxBin2
MGYG000281621	0.355806	cov_fs	FALSE	multi-sample-all	metaspades	ERR1137202	MaxBin2
MGYG000284844	0.254516	cov_fs	TRUE	multi-sample-all	metaspades	ERR1137202	MaxBin2
MGYG000287935	0.0258963	cov_fs	FALSE	multi-sample-all	metaspades	ERR1137202	MaxBin2
MGYG000000195	0.0532593	cov_fs	TRUE	single-sample	metaspades	ERR1136646	MaxBin2
MGYG000003686	0.120761	cov_fs	TRUE	single-sample	metaspades	ERR1136646	MaxBin2
MGYG000004946	0.499619	cov_fs	TRUE	single-sample	metaspades	ERR1136646	MaxBin2
MGYG000006042	0.22164	cov_fs	TRUE	single-sample	metaspades	ERR1136646	MaxBin2
MGYG000012339	0.292421	cov_fs	FALSE	single-sample	metaspades	ERR1136646	MaxBin2
MGYG000018213	0.0574633	cov_fs	FALSE	single-sample	metaspades	ERR1136646	MaxBin2
MGYG000035459	0.0569873	cov_fs	FALSE	single-sample	metaspades	ERR1136646	MaxBin2
MGYG000040344	0.0497601	cov_fs	TRUE	single-sample	metaspades	ERR1136646	MaxBin2
MGYG000055587	0.427637	cov_fs	FALSE	single-sample	metaspades	ERR1136646	MaxBin2
MGYG000057096	0.504564	cov_fs	FALSE	single-sample	metaspades	ERR1136646	MaxBin2
MGYG000059926	0.229203	cov_fs	FALSE	single-sample	metaspades	ERR1136646	MaxBin2
MGYG000064403	0.207095	cov_fs	FALSE	single-sample	metaspades	ERR1136646	MaxBin2
MGYG000078284	0.457211	cov_fs	FALSE	single-sample	metaspades	ERR1136646	MaxBin2
MGYG000088892	0.0986086	cov_fs	TRUE	single-sample	metaspades	ERR1136646	MaxBin2
MGYG000089048	0.700602	cov_fs	TRUE	single-sample	metaspades	ERR1136646	MaxBin2
MGYG000091139	0.407068	cov_fs	FALSE	single-sample	metaspades	ERR1136646	MaxBin2
MGYG000104940	0.079824	cov_fs	FALSE	single-sample	metaspades	ERR1136646	MaxBin2
MGYG000109102	0.090518	cov_fs	FALSE	single-sample	metaspades	ERR1136646	MaxBin2
MGYG000124241	0.12573	cov_fs	TRUE	single-sample	metaspades	ERR1136646	MaxBin2
MGYG000128262	0.248809	cov_fs	FALSE	single-sample	metaspades	ERR1136646	MaxBin2
MGYG000146725	0.243587	cov_fs	FALSE	single-sample	metaspades	ERR1136646	MaxBin2
MGYG000151051	0.0801181	cov_fs	FALSE	single-sample	metaspades	ERR1136646	MaxBin2
MGYG000156072	0.506067	cov_fs	FALSE	single-sample	metaspades	ERR1136646	MaxBin2
MGYG000168716	0.151139	cov_fs	FALSE	single-sample	metaspades	ERR1136646	MaxBin2
MGYG000187464	0.181866	cov_fs	TRUE	single-sample	metaspades	ERR1136646	MaxBin2
MGYG000190343	0.418553	cov_fs	FALSE	single-sample	metaspades	ERR1136646	MaxBin2
MGYG000191086	0.241243	cov_fs	FALSE	single-sample	metaspades	ERR1136646	MaxBin2
MGYG000202056	0.125492	cov_fs	FALSE	single-sample	metaspades	ERR1136646	MaxBin2
MGYG000222267	0.18262	cov_fs	FALSE	single-sample	metaspades	ERR1136646	MaxBin2
MGYG000223256	0.394305	cov_fs	FALSE	single-sample	metaspades	ERR1136646	MaxBin2
MGYG000237918	0.0687702	cov_fs	FALSE	single-sample	metaspades	ERR1136646	MaxBin2
MGYG000239913	0.157016	cov_fs	FALSE	single-sample	metaspades	ERR1136646	MaxBin2
MGYG000240682	0.289401	cov_fs	FALSE	single-sample	metaspades	ERR1136646	MaxBin2
MGYG000247771	0.171413	cov_fs	FALSE	single-sample	metaspades	ERR1136646	MaxBin2
MGYG000254876	0.240774	cov_fs	TRUE	single-sample	metaspades	ERR1136646	MaxBin2
MGYG000255404	0.599987	cov_fs	FALSE	single-sample	metaspades	ERR1136646	MaxBin2
MGYG000260083	0.180779	cov_fs	FALSE	single-sample	metaspades	ERR1136646	MaxBin2
MGYG000263640	0.32049	cov_fs	TRUE	single-sample	metaspades	ERR1136646	MaxBin2
MGYG000263802	0.516687	cov_fs	FALSE	single-sample	metaspades	ERR1136646	MaxBin2
MGYG000266010	0.344686	cov_fs	FALSE	single-sample	metaspades	ERR1136646	MaxBin2
MGYG000000022	0.168844	cov_fs	TRUE	multi-sample-mash	metaspades	ERR1136621	MaxBin2
MGYG000000045	0.199857	cov_fs	TRUE	multi-sample-mash	metaspades	ERR1136621	MaxBin2
MGYG000000186	0.0979731	cov_fs	TRUE	multi-sample-mash	metaspades	ERR1136621	MaxBin2
MGYG000000213	0.0659364	cov_fs	TRUE	multi-sample-mash	metaspades	ERR1136621	MaxBin2
MGYG000001433	0.0776752	cov_fs	TRUE	multi-sample-mash	metaspades	ERR1136621	MaxBin2
MGYG000002274	0.149717	cov_fs	TRUE	multi-sample-mash	metaspades	ERR1136621	MaxBin2
MGYG000002545	0.0574411	cov_fs	TRUE	multi-sample-mash	metaspades	ERR1136621	MaxBin2
MGYG000004658	0.0780102	cov_fs	TRUE	multi-sample-mash	metaspades	ERR1136621	MaxBin2
MGYG000004679	0.019981	cov_fs	FALSE	multi-sample-mash	metaspades	ERR1136621	MaxBin2
MGYG000006567	0.128236	cov_fs	TRUE	multi-sample-mash	metaspades	ERR1136621	MaxBin2
MGYG000006994	0.305666	cov_fs	TRUE	multi-sample-mash	metaspades	ERR1136621	MaxBin2
MGYG000011778	0.0631387	cov_fs	FALSE	multi-sample-mash	metaspades	ERR1136621	MaxBin2
MGYG000014537	0.00975118	cov_fs	FALSE	multi-sample-mash	metaspades	ERR1136621	MaxBin2
MGYG000015138	0.0871566	cov_fs	TRUE	multi-sample-mash	metaspades	ERR1136621	MaxBin2
MGYG000018853	0.0289708	cov_fs	FALSE	multi-sample-mash	metaspades	ERR1136621	MaxBin2
MGYG000020139	0.172505	cov_fs	TRUE	multi-sample-mash	metaspades	ERR1136621	MaxBin2
MGYG000021330	0.182495	cov_fs	TRUE	multi-sample-mash	metaspades	ERR1136621	MaxBin2
MGYG000021982	0.132971	cov_fs	TRUE	multi-sample-mash	metaspades	ERR1136621	MaxBin2
MGYG000025418	0.360593	cov_fs	FALSE	multi-sample-mash	metaspades	ERR1136621	MaxBin2
MGYG000027965	0.116347	cov_fs	FALSE	multi-sample-mash	metaspades	ERR1136621	MaxBin2
MGYG000038540	0.0605412	cov_fs	FALSE	multi-sample-mash	metaspades	ERR1136621	MaxBin2
MGYG000041628	0.101686	cov_fs	FALSE	multi-sample-mash	metaspades	ERR1136621	MaxBin2
MGYG000044570	0.0711594	cov_fs	TRUE	multi-sample-mash	metaspades	ERR1136621	MaxBin2
MGYG000045927	0.187517	cov_fs	FALSE	multi-sample-mash	metaspades	ERR1136621	MaxBin2
MGYG000046141	0.073537	cov_fs	FALSE	multi-sample-mash	metaspades	ERR1136621	MaxBin2
MGYG000047218	0.139776	cov_fs	FALSE	multi-sample-mash	metaspades	ERR1136621	MaxBin2
MGYG000049780	0.0594417	cov_fs	TRUE	multi-sample-mash	metaspades	ERR1136621	MaxBin2
MGYG000078979	0.0977796	cov_fs	FALSE	multi-sample-mash	metaspades	ERR1136621	MaxBin2
MGYG000088239	0.0971157	cov_fs	FALSE	multi-sample-mash	metaspades	ERR1136621	MaxBin2
MGYG000089766	0.214321	cov_fs	TRUE	multi-sample-mash	metaspades	ERR1136621	MaxBin2
MGYG000094943	0.106348	cov_fs	FALSE	multi-sample-mash	metaspades	ERR1136621	MaxBin2
MGYG000097568	0.148098	cov_fs	FALSE	multi-sample-mash	metaspades	ERR1136621	MaxBin2
MGYG000107881	0.165448	cov_fs	TRUE	multi-sample-mash	metaspades	ERR1136621	MaxBin2
MGYG000112808	0.0840738	cov_fs	FALSE	multi-sample-mash	metaspades	ERR1136621	MaxBin2
MGYG000116920	0.0618581	cov_fs	TRUE	multi-sample-mash	metaspades	ERR1136621	MaxBin2
MGYG000120855	0.0703002	cov_fs	FALSE	multi-sample-mash	metaspades	ERR1136621	MaxBin2
MGYG000133635	0.155435	cov_fs	TRUE	multi-sample-mash	metaspades	ERR1136621	MaxBin2
MGYG000134364	0.175382	cov_fs	FALSE	multi-sample-mash	metaspades	ERR1136621	MaxBin2
MGYG000135271	0.0577039	cov_fs	TRUE	multi-sample-mash	metaspades	ERR1136621	MaxBin2
MGYG000140101	0.0274609	cov_fs	FALSE	multi-sample-mash	metaspades	ERR1136621	MaxBin2
MGYG000142500	0.218455	cov_fs	FALSE	multi-sample-mash	metaspades	ERR1136621	MaxBin2
MGYG000144849	0.269295	cov_fs	TRUE	multi-sample-mash	metaspades	ERR1136621	MaxBin2
MGYG000151652	0.0537356	cov_fs	FALSE	multi-sample-mash	metaspades	ERR1136621	MaxBin2
MGYG000171422	0.362054	cov_fs	FALSE	multi-sample-mash	metaspades	ERR1136621	MaxBin2
MGYG000179621	0.132936	cov_fs	TRUE	multi-sample-mash	metaspades	ERR1136621	MaxBin2
MGYG000188422	0.0801733	cov_fs	FALSE	multi-sample-mash	metaspades	ERR1136621	MaxBin2
MGYG000193278	0.160125	cov_fs	FALSE	multi-sample-mash	metaspades	ERR1136621	MaxBin2
MGYG000193357	0.350301	cov_fs	TRUE	multi-sample-mash	metaspades	ERR1136621	MaxBin2
MGYG000194532	0.176292	cov_fs	FALSE	multi-sample-mash	metaspades	ERR1136621	MaxBin2
MGYG000196343	0.0756148	cov_fs	FALSE	multi-sample-mash	metaspades	ERR1136621	MaxBin2
MGYG000206925	0.280493	cov_fs	FALSE	multi-sample-mash	metaspades	ERR1136621	MaxBin2
MGYG000220336	0.27	cov_fs	FALSE	multi-sample-mash	metaspades	ERR1136621	MaxBin2
MGYG000234655	0.359669	cov_fs	FALSE	multi-sample-mash	metaspades	ERR1136621	MaxBin2
MGYG000235192	0.14541	cov_fs	TRUE	multi-sample-mash	metaspades	ERR1136621	MaxBin2
MGYG000241024	0.165514	cov_fs	TRUE	multi-sample-mash	metaspades	ERR1136621	MaxBin2
MGYG000245243	0.116138	cov_fs	FALSE	multi-sample-mash	metaspades	ERR1136621	MaxBin2
MGYG000245520	0.185504	cov_fs	TRUE	multi-sample-mash	metaspades	ERR1136621	MaxBin2
MGYG000248434	0.0781889	cov_fs	FALSE	multi-sample-mash	metaspades	ERR1136621	MaxBin2
MGYG000254149	0.0472323	cov_fs	FALSE	multi-sample-mash	metaspades	ERR1136621	MaxBin2
MGYG000258810	0.215752	cov_fs	FALSE	multi-sample-mash	metaspades	ERR1136621	MaxBin2
MGYG000261433	0.203432	cov_fs	FALSE	multi-sample-mash	metaspades	ERR1136621	MaxBin2
MGYG000267210	0.126014	cov_fs	FALSE	multi-sample-mash	metaspades	ERR1136621	MaxBin2
MGYG000270281	0.242316	cov_fs	TRUE	multi-sample-mash	metaspades	ERR1136621	MaxBin2
MGYG000272129	0.117027	cov_fs	FALSE	multi-sample-mash	metaspades	ERR1136621	MaxBin2
MGYG000274833	0.0509863	cov_fs	FALSE	multi-sample-mash	metaspades	ERR1136621	MaxBin2
MGYG000279740	0.143172	cov_fs	FALSE	multi-sample-mash	metaspades	ERR1136621	MaxBin2
MGYG000282246	0.164701	cov_fs	FALSE	multi-sample-mash	metaspades	ERR1136621	MaxBin2
MGYG000282273	0.458657	cov_fs	FALSE	multi-sample-mash	metaspades	ERR1136621	MaxBin2
MGYG000284844	0.131358	cov_fs	TRUE	multi-sample-mash	metaspades	ERR1136621	MaxBin2
MGYG000000002	0.136742	cov_fs	TRUE	multi-sample-mash	metaspades	ERR1136955	MaxBin2
MGYG000000041	0.306193	cov_fs	TRUE	multi-sample-mash	metaspades	ERR1136955	MaxBin2
MGYG000000177	0.188297	cov_fs	TRUE	multi-sample-mash	metaspades	ERR1136955	MaxBin2
MGYG000000184	0.133077	cov_fs	TRUE	multi-sample-mash	metaspades	ERR1136955	MaxBin2
MGYG000000272	0.0311877	cov_fs	TRUE	multi-sample-mash	metaspades	ERR1136955	MaxBin2
MGYG000000611	0.155503	cov_fs	FALSE	multi-sample-mash	metaspades	ERR1136955	MaxBin2
MGYG000000876	0.0867287	cov_fs	FALSE	multi-sample-mash	metaspades	ERR1136955	MaxBin2
MGYG000000954	0.0825499	cov_fs	FALSE	multi-sample-mash	metaspades	ERR1136955	MaxBin2
MGYG000001315	0.236377	cov_fs	TRUE	multi-sample-mash	metaspades	ERR1136955	MaxBin2
MGYG000002177	0.0458651	cov_fs	FALSE	multi-sample-mash	metaspades	ERR1136955	MaxBin2
MGYG000002293	0.016889	cov_fs	TRUE	multi-sample-mash	metaspades	ERR1136955	MaxBin2
MGYG000002336	0.115896	cov_fs	TRUE	multi-sample-mash	metaspades	ERR1136955	MaxBin2
MGYG000002412	0.155427	cov_fs	TRUE	multi-sample-mash	metaspades	ERR1136955	MaxBin2
MGYG000002444	0.0630325	cov_fs	TRUE	multi-sample-mash	metaspades	ERR1136955	MaxBin2
MGYG000002450	0.139731	cov_fs	TRUE	multi-sample-mash	metaspades	ERR1136955	MaxBin2
MGYG000002459	0.367484	cov_fs	TRUE	multi-sample-mash	metaspades	ERR1136955	MaxBin2
MGYG000004447	0.173458	cov_fs	FALSE	multi-sample-mash	metaspades	ERR1136955	MaxBin2
MGYG000006567	0.0308916	cov_fs	TRUE	multi-sample-mash	metaspades	ERR1136955	MaxBin2
MGYG000006994	0.0759784	cov_fs	TRUE	multi-sample-mash	metaspades	ERR1136955	MaxBin2
MGYG000007015	0.18518	cov_fs	TRUE	multi-sample-mash	metaspades	ERR1136955	MaxBin2
MGYG000008991	0.127358	cov_fs	FALSE	multi-sample-mash	metaspades	ERR1136955	MaxBin2
MGYG000011507	0.113385	cov_fs	FALSE	multi-sample-mash	metaspades	ERR1136955	MaxBin2
MGYG000018103	0.0993091	cov_fs	FALSE	multi-sample-mash	metaspades	ERR1136955	MaxBin2
MGYG000021014	0.0576557	cov_fs	TRUE	multi-sample-mash	metaspades	ERR1136955	MaxBin2
MGYG000025324	0.0571723	cov_fs	FALSE	multi-sample-mash	metaspades	ERR1136955	MaxBin2
MGYG000032744	0.142286	cov_fs	TRUE	multi-sample-mash	metaspades	ERR1136955	MaxBin2
MGYG000036889	0.258291	cov_fs	FALSE	multi-sample-mash	metaspades	ERR1136955	MaxBin2
MGYG000051883	0.104533	cov_fs	FALSE	multi-sample-mash	metaspades	ERR1136955	MaxBin2
MGYG000054332	0.0499467	cov_fs	FALSE	multi-sample-mash	metaspades	ERR1136955	MaxBin2
MGYG000057407	0.301293	cov_fs	FALSE	multi-sample-mash	metaspades	ERR1136955	MaxBin2
MGYG000057506	0.127366	cov_fs	FALSE	multi-sample-mash	metaspades	ERR1136955	MaxBin2
MGYG000057996	0.112174	cov_fs	FALSE	multi-sample-mash	metaspades	ERR1136955	MaxBin2
MGYG000059954	0.149429	cov_fs	FALSE	multi-sample-mash	metaspades	ERR1136955	MaxBin2
MGYG000062769	0.322116	cov_fs	FALSE	multi-sample-mash	metaspades	ERR1136955	MaxBin2
MGYG000062771	0.0902545	cov_fs	FALSE	multi-sample-mash	metaspades	ERR1136955	MaxBin2
MGYG000063766	0.108432	cov_fs	TRUE	multi-sample-mash	metaspades	ERR1136955	MaxBin2
MGYG000076966	0.116884	cov_fs	TRUE	multi-sample-mash	metaspades	ERR1136955	MaxBin2
MGYG000078426	0.0262331	cov_fs	FALSE	multi-sample-mash	metaspades	ERR1136955	MaxBin2
MGYG000083812	0.142545	cov_fs	FALSE	multi-sample-mash	metaspades	ERR1136955	MaxBin2
MGYG000088166	0.20362	cov_fs	FALSE	multi-sample-mash	metaspades	ERR1136955	MaxBin2
MGYG000088497	0.291969	cov_fs	TRUE	multi-sample-mash	metaspades	ERR1136955	MaxBin2
MGYG000095224	0.349781	cov_fs	FALSE	multi-sample-mash	metaspades	ERR1136955	MaxBin2
MGYG000102216	0.259651	cov_fs	FALSE	multi-sample-mash	metaspades	ERR1136955	MaxBin2
MGYG000102686	0.0903609	cov_fs	FALSE	multi-sample-mash	metaspades	ERR1136955	MaxBin2
MGYG000104362	0.0718111	cov_fs	TRUE	multi-sample-mash	metaspades	ERR1136955	MaxBin2
MGYG000104516	0.0373268	cov_fs	FALSE	multi-sample-mash	metaspades	ERR1136955	MaxBin2
MGYG000106004	0.273446	cov_fs	FALSE	multi-sample-mash	metaspades	ERR1136955	MaxBin2
MGYG000106374	0.244002	cov_fs	FALSE	multi-sample-mash	metaspades	ERR1136955	MaxBin2
MGYG000106971	0.198152	cov_fs	TRUE	multi-sample-mash	metaspades	ERR1136955	MaxBin2
MGYG000108323	0.104601	cov_fs	FALSE	multi-sample-mash	metaspades	ERR1136955	MaxBin2
[truncated: 278,945+ more rows]

## Sheet: S3. Recoverable genome metrics
binning_mode	binner	assembler	genome	sample	metric	value
multi-sample-all	COMEBin	megahit	MGYG000076231	ERR1136889	cov_pr	0.997924
multi-sample-all	COMEBin	megahit	MGYG000076231	ERR1136889	cov_rc	0.849727
multi-sample-all	COMEBin	megahit	MGYG000076231	ERR1136889	cov_fs	0.917882
multi-sample-all	COMEBin	megahit	MGYG000213208	ERR1136838	cov_pr	1
multi-sample-all	COMEBin	megahit	MGYG000213208	ERR1136838	cov_rc	0.750997
multi-sample-all	COMEBin	megahit	MGYG000213208	ERR1136838	cov_fs	0.857793
multi-sample-all	COMEBin	megahit	MGYG000285953	ERR1137208	cov_pr	0.995493
multi-sample-all	COMEBin	megahit	MGYG000285953	ERR1137208	cov_rc	0.472607
multi-sample-all	COMEBin	megahit	MGYG000285953	ERR1137208	cov_fs	0.640934
multi-sample-all	COMEBin	megahit	MGYG000174706	ERR1136604	cov_pr	0.118008
multi-sample-all	COMEBin	megahit	MGYG000174706	ERR1136604	cov_rc	0.0645901
multi-sample-all	COMEBin	megahit	MGYG000174706	ERR1136604	cov_fs	0.0834856
multi-sample-all	COMEBin	megahit	MGYG000081522	ERR1136629	cov_pr	0.998419
multi-sample-all	COMEBin	megahit	MGYG000081522	ERR1136629	cov_rc	0.883645
multi-sample-all	COMEBin	megahit	MGYG000081522	ERR1136629	cov_fs	0.937532
multi-sample-all	COMEBin	megahit	MGYG000002459	ERR1136955	cov_pr	0.969036
multi-sample-all	COMEBin	megahit	MGYG000002459	ERR1136955	cov_rc	0.86697
multi-sample-all	COMEBin	megahit	MGYG000002459	ERR1136955	cov_fs	0.915166
multi-sample-all	COMEBin	megahit	MGYG000038731	ERR1136672	cov_pr	0.999161
multi-sample-all	COMEBin	megahit	MGYG000038731	ERR1136672	cov_rc	0.772509
multi-sample-all	COMEBin	megahit	MGYG000038731	ERR1136672	cov_fs	0.871337
multi-sample-all	COMEBin	megahit	MGYG000124489	ERR1136672	cov_pr	0.986259
multi-sample-all	COMEBin	megahit	MGYG000124489	ERR1136672	cov_rc	0.744442
multi-sample-all	COMEBin	megahit	MGYG000124489	ERR1136672	cov_fs	0.848457
multi-sample-all	COMEBin	megahit	MGYG000001365	ERR1136645	cov_pr	0.99916
multi-sample-all	COMEBin	megahit	MGYG000001365	ERR1136645	cov_rc	0.779965
multi-sample-all	COMEBin	megahit	MGYG000001365	ERR1136645	cov_fs	0.876059
multi-sample-all	COMEBin	megahit	MGYG000001415	ERR1136645	cov_pr	1
multi-sample-all	COMEBin	megahit	MGYG000001415	ERR1136645	cov_rc	0.703979
multi-sample-all	COMEBin	megahit	MGYG000001415	ERR1136645	cov_fs	0.826277
multi-sample-all	COMEBin	megahit	MGYG000002540	ERR1136645	cov_pr	0.992151
multi-sample-all	COMEBin	megahit	MGYG000002540	ERR1136645	cov_rc	0.803393
multi-sample-all	COMEBin	megahit	MGYG000002540	ERR1136645	cov_fs	0.88785
multi-sample-all	COMEBin	megahit	MGYG000284455	ERR1136645	cov_pr	0.993808
multi-sample-all	COMEBin	megahit	MGYG000284455	ERR1136645	cov_rc	0.720907
multi-sample-all	COMEBin	megahit	MGYG000284455	ERR1136645	cov_fs	0.835641
multi-sample-all	COMEBin	megahit	MGYG000000243	ERR1136718	cov_pr	0.992734
multi-sample-all	COMEBin	megahit	MGYG000000243	ERR1136718	cov_rc	0.758654
multi-sample-all	COMEBin	megahit	MGYG000000243	ERR1136718	cov_fs	0.860051
multi-sample-all	COMEBin	megahit	MGYG000135271	ERR1136718	cov_pr	0.977737
multi-sample-all	COMEBin	megahit	MGYG000135271	ERR1136718	cov_rc	0.393268
multi-sample-all	COMEBin	megahit	MGYG000135271	ERR1136718	cov_fs	0.560921
multi-sample-all	COMEBin	megahit	MGYG000006261	ERR1137208	cov_pr	0.997833
multi-sample-all	COMEBin	megahit	MGYG000006261	ERR1137208	cov_rc	0.663701
multi-sample-all	COMEBin	megahit	MGYG000006261	ERR1137208	cov_fs	0.79717
multi-sample-all	COMEBin	megahit	MGYG000021115	ERR1137208	cov_pr	0.988094
multi-sample-all	COMEBin	megahit	MGYG000021115	ERR1137208	cov_rc	0.31899
multi-sample-all	COMEBin	megahit	MGYG000021115	ERR1137208	cov_fs	0.482283
multi-sample-all	COMEBin	megahit	MGYG000135271	ERR1137208	cov_pr	0.986807
multi-sample-all	COMEBin	megahit	MGYG000135271	ERR1137208	cov_rc	0.606264
multi-sample-all	COMEBin	megahit	MGYG000135271	ERR1137208	cov_fs	0.751085
multi-sample-all	COMEBin	megahit	MGYG000144849	ERR1137208	cov_pr	0.974685
multi-sample-all	COMEBin	megahit	MGYG000144849	ERR1137208	cov_rc	0.712537
multi-sample-all	COMEBin	megahit	MGYG000144849	ERR1137208	cov_fs	0.823245
multi-sample-all	COMEBin	megahit	MGYG000006438	ERR1136945	cov_pr	0.986099
multi-sample-all	COMEBin	megahit	MGYG000006438	ERR1136945	cov_rc	0.437655
multi-sample-all	COMEBin	megahit	MGYG000006438	ERR1136945	cov_fs	0.606245
multi-sample-all	COMEBin	megahit	MGYG000059677	ERR1136945	cov_pr	0.996323
multi-sample-all	COMEBin	megahit	MGYG000059677	ERR1136945	cov_rc	0.833586
multi-sample-all	COMEBin	megahit	MGYG000059677	ERR1136945	cov_fs	0.907718
multi-sample-all	COMEBin	megahit	MGYG000148078	ERR1136945	cov_pr	0.997567
multi-sample-all	COMEBin	megahit	MGYG000148078	ERR1136945	cov_rc	0.727373
multi-sample-all	COMEBin	megahit	MGYG000148078	ERR1136945	cov_fs	0.841309
multi-sample-all	COMEBin	megahit	MGYG000000243	ERR1136644	cov_pr	1
multi-sample-all	COMEBin	megahit	MGYG000000243	ERR1136644	cov_rc	0.216335
multi-sample-all	COMEBin	megahit	MGYG000000243	ERR1136644	cov_fs	0.355716
multi-sample-all	COMEBin	megahit	MGYG000009501	ERR1136644	cov_pr	0.99488
multi-sample-all	COMEBin	megahit	MGYG000009501	ERR1136644	cov_rc	0.625376
multi-sample-all	COMEBin	megahit	MGYG000009501	ERR1136644	cov_fs	0.767995
multi-sample-all	COMEBin	megahit	MGYG000000282	ERR1136732	cov_pr	0.993004
multi-sample-all	COMEBin	megahit	MGYG000000282	ERR1136732	cov_rc	0.765379
multi-sample-all	COMEBin	megahit	MGYG000000282	ERR1136732	cov_fs	0.864458
multi-sample-all	COMEBin	megahit	MGYG000135271	ERR1136732	cov_pr	0.952414
multi-sample-all	COMEBin	megahit	MGYG000135271	ERR1136732	cov_rc	0.712894
multi-sample-all	COMEBin	megahit	MGYG000135271	ERR1136732	cov_fs	0.815429
multi-sample-all	COMEBin	megahit	MGYG000149027	ERR1137068	cov_pr	0.974265
multi-sample-all	COMEBin	megahit	MGYG000149027	ERR1137068	cov_rc	0.746522
multi-sample-all	COMEBin	megahit	MGYG000149027	ERR1137068	cov_fs	0.845322
multi-sample-all	COMEBin	megahit	MGYG000163644	ERR1137068	cov_pr	0.987549
multi-sample-all	COMEBin	megahit	MGYG000163644	ERR1137068	cov_rc	0.720716
multi-sample-all	COMEBin	megahit	MGYG000163644	ERR1137068	cov_fs	0.833292
multi-sample-all	COMEBin	megahit	MGYG000008142	ERR1136845	cov_pr	0.993495
multi-sample-all	COMEBin	megahit	MGYG000008142	ERR1136845	cov_rc	0.488291
multi-sample-all	COMEBin	megahit	MGYG000008142	ERR1136845	cov_fs	0.65477
multi-sample-all	COMEBin	megahit	MGYG000076231	ERR1136845	cov_pr	0.998361
multi-sample-all	COMEBin	megahit	MGYG000076231	ERR1136845	cov_rc	0.785948
multi-sample-all	COMEBin	megahit	MGYG000076231	ERR1136845	cov_fs	0.879511
multi-sample-all	COMEBin	megahit	MGYG000181603	ERR1136845	cov_pr	0.98806
multi-sample-all	COMEBin	megahit	MGYG000181603	ERR1136845	cov_rc	0.811913
multi-sample-all	COMEBin	megahit	MGYG000181603	ERR1136845	cov_fs	0.891368
multi-sample-all	COMEBin	megahit	MGYG000040344	ERR1136662	cov_pr	0.990385
multi-sample-all	COMEBin	megahit	MGYG000040344	ERR1136662	cov_rc	0.766234
multi-sample-all	COMEBin	megahit	MGYG000040344	ERR1136662	cov_fs	0.864008
multi-sample-all	COMEBin	megahit	MGYG000048233	ERR1136662	cov_pr	0.996632
multi-sample-all	COMEBin	megahit	MGYG000048233	ERR1136662	cov_rc	0.394881
multi-sample-all	COMEBin	megahit	MGYG000048233	ERR1136662	cov_fs	0.565645
multi-sample-all	COMEBin	megahit	MGYG000177413	ERR1136662	cov_pr	0.979594
multi-sample-all	COMEBin	megahit	MGYG000177413	ERR1136662	cov_rc	0.458243
multi-sample-all	COMEBin	megahit	MGYG000177413	ERR1136662	cov_fs	0.624399
multi-sample-all	COMEBin	megahit	MGYG000232701	ERR1136662	cov_pr	0.998964
multi-sample-all	COMEBin	megahit	MGYG000232701	ERR1136662	cov_rc	0.414074
multi-sample-all	COMEBin	megahit	MGYG000232701	ERR1136662	cov_fs	0.585469
multi-sample-all	COMEBin	megahit	MGYG000255450	ERR1136662	cov_pr	0.997099
multi-sample-all	COMEBin	megahit	MGYG000255450	ERR1136662	cov_rc	0.562576
multi-sample-all	COMEBin	megahit	MGYG000255450	ERR1136662	cov_fs	0.719309
multi-sample-all	COMEBin	megahit	MGYG000000029	ERR1136712	cov_pr	0.524657
multi-sample-all	COMEBin	megahit	MGYG000000029	ERR1136712	cov_rc	0.723777
multi-sample-all	COMEBin	megahit	MGYG000000029	ERR1136712	cov_fs	0.608337
multi-sample-all	COMEBin	megahit	MGYG000006571	ERR1136712	cov_pr	0.99784
multi-sample-all	COMEBin	megahit	MGYG000006571	ERR1136712	cov_rc	0.786328
multi-sample-all	COMEBin	megahit	MGYG000006571	ERR1136712	cov_fs	0.879546
multi-sample-all	COMEBin	megahit	MGYG000032744	ERR1136712	cov_pr	0.997297
multi-sample-all	COMEBin	megahit	MGYG000032744	ERR1136712	cov_rc	0.711223
multi-sample-all	COMEBin	megahit	MGYG000032744	ERR1136712	cov_fs	0.83031
multi-sample-all	COMEBin	megahit	MGYG000181603	ERR1136712	cov_pr	0.981507
multi-sample-all	COMEBin	megahit	MGYG000181603	ERR1136712	cov_rc	0.809764
multi-sample-all	COMEBin	megahit	MGYG000181603	ERR1136712	cov_fs	0.887403
multi-sample-all	COMEBin	megahit	MGYG000204634	ERR1136712	cov_pr	1
multi-sample-all	COMEBin	megahit	MGYG000204634	ERR1136712	cov_rc	0.774958
multi-sample-all	COMEBin	megahit	MGYG000204634	ERR1136712	cov_fs	0.873213
multi-sample-all	COMEBin	megahit	MGYG000213128	ERR1136712	cov_pr	0.993624
multi-sample-all	COMEBin	megahit	MGYG000213128	ERR1136712	cov_rc	0.511023
multi-sample-all	COMEBin	megahit	MGYG000213128	ERR1136712	cov_fs	0.674929
multi-sample-all	COMEBin	megahit	MGYG000166577	ERR1136774	cov_pr	0.998453
multi-sample-all	COMEBin	megahit	MGYG000166577	ERR1136774	cov_rc	0.793465
multi-sample-all	COMEBin	megahit	MGYG000166577	ERR1136774	cov_fs	0.884234
multi-sample-all	COMEBin	megahit	MGYG000179621	ERR1136774	cov_pr	1
multi-sample-all	COMEBin	megahit	MGYG000179621	ERR1136774	cov_rc	0.77577
multi-sample-all	COMEBin	megahit	MGYG000179621	ERR1136774	cov_fs	0.873728
multi-sample-all	COMEBin	megahit	MGYG000003697	ERR1137108	cov_pr	0.99001
multi-sample-all	COMEBin	megahit	MGYG000003697	ERR1137108	cov_rc	0.713019
multi-sample-all	COMEBin	megahit	MGYG000003697	ERR1137108	cov_fs	0.828989
multi-sample-all	COMEBin	megahit	MGYG000006261	ERR1137108	cov_pr	0.992799
multi-sample-all	COMEBin	megahit	MGYG000006261	ERR1137108	cov_rc	0.503698
multi-sample-all	COMEBin	megahit	MGYG000006261	ERR1137108	cov_fs	0.668322
multi-sample-all	COMEBin	megahit	MGYG000282379	ERR1137108	cov_pr	0.994568
multi-sample-all	COMEBin	megahit	MGYG000282379	ERR1137108	cov_rc	0.535979
multi-sample-all	COMEBin	megahit	MGYG000282379	ERR1137108	cov_fs	0.696572
multi-sample-all	COMEBin	megahit	MGYG000002371	ERR1136967	cov_pr	0.999394
multi-sample-all	COMEBin	megahit	MGYG000002371	ERR1136967	cov_rc	0.857072
multi-sample-all	COMEBin	megahit	MGYG000002371	ERR1136967	cov_fs	0.922778
multi-sample-all	COMEBin	megahit	MGYG000245326	ERR1136967	cov_pr	0.992643
multi-sample-all	COMEBin	megahit	MGYG000245326	ERR1136967	cov_rc	0.713174
multi-sample-all	COMEBin	megahit	MGYG000245326	ERR1136967	cov_fs	0.830015
multi-sample-all	COMEBin	megahit	MGYG000000243	ERR1136928	cov_pr	0.951175
multi-sample-all	COMEBin	megahit	MGYG000000243	ERR1136928	cov_rc	0.798549
multi-sample-all	COMEBin	megahit	MGYG000000243	ERR1136928	cov_fs	0.868206
multi-sample-all	COMEBin	megahit	MGYG000001440	ERR1136928	cov_pr	1
multi-sample-all	COMEBin	megahit	MGYG000001440	ERR1136928	cov_rc	0.918582
multi-sample-all	COMEBin	megahit	MGYG000001440	ERR1136928	cov_fs	0.957564
multi-sample-all	COMEBin	megahit	MGYG000256643	ERR1136928	cov_pr	0.983443
multi-sample-all	COMEBin	megahit	MGYG000256643	ERR1136928	cov_rc	0.744491
multi-sample-all	COMEBin	megahit	MGYG000256643	ERR1136928	cov_fs	0.847445
multi-sample-all	COMEBin	megahit	MGYG000260429	ERR1136928	cov_pr	0.974048
multi-sample-all	COMEBin	megahit	MGYG000260429	ERR1136928	cov_rc	0.780539
multi-sample-all	COMEBin	megahit	MGYG000260429	ERR1136928	cov_fs	0.866623
multi-sample-all	COMEBin	megahit	MGYG000245326	ERR1136917	cov_pr	0.992529
multi-sample-all	COMEBin	megahit	MGYG000245326	ERR1136917	cov_rc	0.767661
multi-sample-all	COMEBin	megahit	MGYG000245326	ERR1136917	cov_fs	0.865731
multi-sample-all	COMEBin	megahit	MGYG000046506	ERR1136678	cov_pr	0.995416
multi-sample-all	COMEBin	megahit	MGYG000046506	ERR1136678	cov_rc	0.788396
multi-sample-all	COMEBin	megahit	MGYG000046506	ERR1136678	cov_fs	0.879893
multi-sample-all	COMEBin	megahit	MGYG000000243	ERR1136606	cov_pr	0.980673
multi-sample-all	COMEBin	megahit	MGYG000000243	ERR1136606	cov_rc	0.698086
multi-sample-all	COMEBin	megahit	MGYG000000243	ERR1136606	cov_fs	0.815596
multi-sample-all	COMEBin	megahit	MGYG000088497	ERR1136606	cov_pr	0.981986
multi-sample-all	COMEBin	megahit	MGYG000088497	ERR1136606	cov_rc	0.753248
multi-sample-all	COMEBin	megahit	MGYG000088497	ERR1136606	cov_fs	0.852541
multi-sample-all	COMEBin	megahit	MGYG000223404	ERR1136606	cov_pr	0.992207
multi-sample-all	COMEBin	megahit	MGYG000223404	ERR1136606	cov_rc	0.715341
multi-sample-all	COMEBin	megahit	MGYG000223404	ERR1136606	cov_fs	0.831329
multi-sample-all	COMEBin	megahit	MGYG000001365	ERR1137202	cov_pr	0.995564
multi-sample-all	COMEBin	megahit	MGYG000001365	ERR1137202	cov_rc	0.739917
multi-sample-all	COMEBin	megahit	MGYG000001365	ERR1137202	cov_fs	0.848911
multi-sample-all	COMEBin	megahit	MGYG000002321	ERR1137202	cov_pr	0.905164
multi-sample-all	COMEBin	megahit	MGYG000002321	ERR1137202	cov_rc	0.538787
multi-sample-all	COMEBin	megahit	MGYG000002321	ERR1137202	cov_fs	0.675495
multi-sample-all	COMEBin	megahit	MGYG000155170	ERR1137202	cov_pr	0.982959
multi-sample-all	COMEBin	megahit	MGYG000155170	ERR1137202	cov_rc	0.763843
multi-sample-all	COMEBin	megahit	MGYG000155170	ERR1137202	cov_fs	0.859658
multi-sample-all	COMEBin	megahit	MGYG000178386	ERR1137202	cov_pr	0.996954
multi-sample-all	COMEBin	megahit	MGYG000178386	ERR1137202	cov_rc	0.279153
multi-sample-all	COMEBin	megahit	MGYG000178386	ERR1137202	cov_fs	0.436175
multi-sample-all	COMEBin	megahit	MGYG000215623	ERR1137202	cov_pr	1
multi-sample-all	COMEBin	megahit	MGYG000215623	ERR1137202	cov_rc	0.35223
multi-sample-all	COMEBin	megahit	MGYG000215623	ERR1137202	cov_fs	0.520962
multi-sample-all	COMEBin	megahit	MGYG000021115	ERR1137033	cov_pr	1
multi-sample-all	COMEBin	megahit	MGYG000021115	ERR1137033	cov_rc	0.265709
multi-sample-all	COMEBin	megahit	MGYG000021115	ERR1137033	cov_fs	0.419857
multi-sample-all	COMEBin	megahit	MGYG000054922	ERR1136617	cov_pr	0.992287
multi-sample-all	COMEBin	megahit	MGYG000054922	ERR1136617	cov_rc	0.802912
multi-sample-all	COMEBin	megahit	MGYG000054922	ERR1136617	cov_fs	0.887611
multi-sample-all	COMEBin	megahit	MGYG000002455	ERR1136946	cov_pr	0.987416
multi-sample-all	COMEBin	megahit	MGYG000002455	ERR1136946	cov_rc	0.716082
multi-sample-all	COMEBin	megahit	MGYG000002455	ERR1136946	cov_fs	0.83014
multi-sample-all	COMEBin	megahit	MGYG000135271	ERR1136946	cov_pr	0.960925
multi-sample-all	COMEBin	megahit	MGYG000135271	ERR1136946	cov_rc	0.749115
multi-sample-all	COMEBin	megahit	MGYG000135271	ERR1136946	cov_fs	0.841903
multi-sample-all	COMEBin	megahit	MGYG000192797	ERR1136946	cov_pr	0.966783
multi-sample-all	COMEBin	megahit	MGYG000192797	ERR1136946	cov_rc	0.811486
multi-sample-all	COMEBin	megahit	MGYG000192797	ERR1136946	cov_fs	0.882354
multi-sample-all	COMEBin	megahit	MGYG000000027	ERR1136889	cov_pr	0.996302
multi-sample-all	COMEBin	megahit	MGYG000000027	ERR1136889	cov_rc	0.838996
multi-sample-all	COMEBin	megahit	MGYG000000027	ERR1136889	cov_fs	0.910908
multi-sample-all	COMEBin	megahit	MGYG000006675	ERR1136889	cov_pr	0.92668
multi-sample-all	COMEBin	megahit	MGYG000006675	ERR1136889	cov_rc	0.785444
multi-sample-all	COMEBin	megahit	MGYG000006675	ERR1136889	cov_fs	0.850236
multi-sample-all	COMEBin	megahit	MGYG000025661	ERR1136889	cov_pr	0.996219
multi-sample-all	COMEBin	megahit	MGYG000025661	ERR1136889	cov_rc	0.747553
multi-sample-all	COMEBin	megahit	MGYG000025661	ERR1136889	cov_fs	0.854156
multi-sample-all	COMEBin	megahit	MGYG000001365	ERR1136773	cov_pr	0.996779
multi-sample-all	COMEBin	megahit	MGYG000001365	ERR1136773	cov_rc	0.822859
multi-sample-all	COMEBin	megahit	MGYG000001365	ERR1136773	cov_fs	0.901508
multi-sample-all	COMEBin	megahit	MGYG000076846	ERR1136773	cov_pr	0.999191
multi-sample-all	COMEBin	megahit	MGYG000076846	ERR1136773	cov_rc	0.779989
multi-sample-all	COMEBin	megahit	MGYG000076846	ERR1136773	cov_fs	0.876087
multi-sample-all	COMEBin	megahit	MGYG000104362	ERR1136773	cov_pr	0.996861
multi-sample-all	COMEBin	megahit	MGYG000104362	ERR1136773	cov_rc	0.735682
multi-sample-all	COMEBin	megahit	MGYG000104362	ERR1136773	cov_fs	0.846585
multi-sample-all	COMEBin	megahit	MGYG000023479	ERR1136831	cov_pr	0.97438
multi-sample-all	COMEBin	megahit	MGYG000023479	ERR1136831	cov_rc	0.679522
multi-sample-all	COMEBin	megahit	MGYG000023479	ERR1136831	cov_fs	0.800667
multi-sample-all	COMEBin	megahit	MGYG000280452	ERR1136831	cov_pr	0.984466
multi-sample-all	COMEBin	megahit	MGYG000280452	ERR1136831	cov_rc	0.486217
multi-sample-all	COMEBin	megahit	MGYG000280452	ERR1136831	cov_fs	0.650942
multi-sample-all	COMEBin	megahit	MGYG000000250	ERR1136945	cov_pr	0.98637
multi-sample-all	COMEBin	megahit	MGYG000000250	ERR1136945	cov_rc	0.713073
multi-sample-all	COMEBin	megahit	MGYG000000250	ERR1136945	cov_fs	0.827746
multi-sample-all	COMEBin	megahit	MGYG000002274	ERR1136945	cov_pr	0.995889
multi-sample-all	COMEBin	megahit	MGYG000002274	ERR1136945	cov_rc	0.70491
multi-sample-all	COMEBin	megahit	MGYG000002274	ERR1136945	cov_fs	0.825509
multi-sample-all	COMEBin	megahit	MGYG000002509	ERR1136791	cov_pr	0.998846
multi-sample-all	COMEBin	megahit	MGYG000002509	ERR1136791	cov_rc	0.778921
multi-sample-all	COMEBin	megahit	MGYG000002509	ERR1136791	cov_fs	0.87528
multi-sample-all	COMEBin	megahit	MGYG000004777	ERR1136791	cov_pr	0.975718
multi-sample-all	COMEBin	megahit	MGYG000004777	ERR1136791	cov_rc	0.753776
multi-sample-all	COMEBin	megahit	MGYG000004777	ERR1136791	cov_fs	0.850506
multi-sample-all	COMEBin	megahit	MGYG000260429	ERR1136791	cov_pr	0.998608
multi-sample-all	COMEBin	megahit	MGYG000260429	ERR1136791	cov_rc	0.769782
multi-sample-all	COMEBin	megahit	MGYG000260429	ERR1136791	cov_fs	0.86939
multi-sample-all	COMEBin	megahit	MGYG000005705	ERR1136652	cov_pr	1
multi-sample-all	COMEBin	megahit	MGYG000005705	ERR1136652	cov_rc	0.297773
multi-sample-all	COMEBin	megahit	MGYG000005705	ERR1136652	cov_fs	0.458898
multi-sample-all	COMEBin	megahit	MGYG000153678	ERR1136652	cov_pr	0.99421
multi-sample-all	COMEBin	megahit	MGYG000153678	ERR1136652	cov_rc	0.551634
multi-sample-all	COMEBin	megahit	MGYG000153678	ERR1136652	cov_fs	0.709567
multi-sample-all	COMEBin	megahit	MGYG000260193	ERR1136652	cov_pr	0.99939
multi-sample-all	COMEBin	megahit	MGYG000260193	ERR1136652	cov_rc	0.493375
multi-sample-all	COMEBin	megahit	MGYG000260193	ERR1136652	cov_fs	0.660618
multi-sample-all	COMEBin	megahit	MGYG000267243	ERR1136652	cov_pr	0.993464
multi-sample-all	COMEBin	megahit	MGYG000267243	ERR1136652	cov_rc	0.478904
multi-sample-all	COMEBin	megahit	MGYG000267243	ERR1136652	cov_fs	0.646271
multi-sample-all	COMEBin	megahit	MGYG000072213	ERR1136964	cov_pr	0.985299
multi-sample-all	COMEBin	megahit	MGYG000072213	ERR1136964	cov_rc	0.169633
multi-sample-all	COMEBin	megahit	MGYG000072213	ERR1136964	cov_fs	0.289436
multi-sample-all	COMEBin	megahit	MGYG000000084	ERR1136880	cov_pr	0.986263
multi-sample-all	COMEBin	megahit	MGYG000000084	ERR1136880	cov_rc	0.712758
multi-sample-all	COMEBin	megahit	MGYG000000084	ERR1136880	cov_fs	0.827496
multi-sample-all	COMEBin	megahit	MGYG000211935	ERR1136880	cov_pr	1
multi-sample-all	COMEBin	megahit	MGYG000211935	ERR1136880	cov_rc	0.704475
multi-sample-all	COMEBin	megahit	MGYG000211935	ERR1136880	cov_fs	0.826618
multi-sample-all	COMEBin	megahit	MGYG000001440	ERR1136629	cov_pr	1
multi-sample-all	COMEBin	megahit	MGYG000001440	ERR1136629	cov_rc	0.898429
multi-sample-all	COMEBin	megahit	MGYG000001440	ERR1136629	cov_fs	0.946498
multi-sample-all	COMEBin	megahit	MGYG000166331	ERR1136629	cov_pr	0.99909
multi-sample-all	COMEBin	megahit	MGYG000166331	ERR1136629	cov_rc	0.836302
multi-sample-all	COMEBin	megahit	MGYG000166331	ERR1136629	cov_fs	0.910477
multi-sample-all	COMEBin	megahit	MGYG000002444	ERR1136906	cov_pr	0.993481
multi-sample-all	COMEBin	megahit	MGYG000002444	ERR1136906	cov_rc	0.705904
multi-sample-all	COMEBin	megahit	MGYG000002444	ERR1136906	cov_fs	0.82536
multi-sample-all	COMEBin	megahit	MGYG000004777	ERR1136906	cov_pr	0.991988
multi-sample-all	COMEBin	megahit	MGYG000004777	ERR1136906	cov_rc	0.754627
multi-sample-all	COMEBin	megahit	MGYG000004777	ERR1136906	cov_fs	0.857179
multi-sample-all	COMEBin	megahit	MGYG000032744	ERR1136906	cov_pr	0.995996
multi-sample-all	COMEBin	megahit	MGYG000032744	ERR1136906	cov_rc	0.705073
multi-sample-all	COMEBin	megahit	MGYG000032744	ERR1136906	cov_fs	0.825657
multi-sample-all	COMEBin	megahit	MGYG000104362	ERR1136906	cov_pr	0.996425
multi-sample-all	COMEBin	megahit	MGYG000104362	ERR1136906	cov_rc	0.738783
multi-sample-all	COMEBin	megahit	MGYG000104362	ERR1136906	cov_fs	0.848477
multi-sample-all	COMEBin	megahit	MGYG000106716	ERR1136906	cov_pr	0.998945
multi-sample-all	COMEBin	megahit	MGYG000106716	ERR1136906	cov_rc	0.819916
multi-sample-all	COMEBin	megahit	MGYG000106716	ERR1136906	cov_fs	0.90062
multi-sample-all	COMEBin	megahit	MGYG000006752	ERR1137002	cov_pr	0.989103
multi-sample-all	COMEBin	megahit	MGYG000006752	ERR1137002	cov_rc	0.864477
multi-sample-all	COMEBin	megahit	MGYG000006752	ERR1137002	cov_fs	0.9226
multi-sample-all	COMEBin	megahit	MGYG000204634	ERR1137002	cov_pr	0.999496
multi-sample-all	COMEBin	megahit	MGYG000204634	ERR1137002	cov_rc	0.733346
multi-sample-all	COMEBin	megahit	MGYG000204634	ERR1137002	cov_fs	0.845982
multi-sample-all	COMEBin	megahit	MGYG000255450	ERR1137002	cov_pr	0.998967
multi-sample-all	COMEBin	megahit	MGYG000255450	ERR1137002	cov_rc	0.750537
multi-sample-all	COMEBin	megahit	MGYG000255450	ERR1137002	cov_fs	0.857114
multi-sample-all	COMEBin	megahit	MGYG000000033	ERR1136743	cov_pr	0.988189
multi-sample-all	COMEBin	megahit	MGYG000000033	ERR1136743	cov_rc	0.750174
multi-sample-all	COMEBin	megahit	MGYG000000033	ERR1136743	cov_fs	0.852887
multi-sample-all	COMEBin	megahit	MGYG000010975	ERR1136743	cov_pr	1
multi-sample-all	COMEBin	megahit	MGYG000010975	ERR1136743	cov_rc	0.334336
multi-sample-all	COMEBin	megahit	MGYG000010975	ERR1136743	cov_fs	0.501127
multi-sample-all	COMEBin	megahit	MGYG000284844	ERR1136743	cov_pr	0.992986
multi-sample-all	COMEBin	megahit	MGYG000284844	ERR1136743	cov_rc	0.719375
multi-sample-all	COMEBin	megahit	MGYG000284844	ERR1136743	cov_fs	0.834321
multi-sample-all	COMEBin	megahit	MGYG000000065	ERR1136778	cov_pr	0.975406
multi-sample-all	COMEBin	megahit	MGYG000000065	ERR1136778	cov_rc	0.705827
multi-sample-all	COMEBin	megahit	MGYG000000065	ERR1136778	cov_fs	0.819004
multi-sample-all	COMEBin	megahit	MGYG000000084	ERR1136778	cov_pr	0.997471
multi-sample-all	COMEBin	megahit	MGYG000000084	ERR1136778	cov_rc	0.743794
multi-sample-all	COMEBin	megahit	MGYG000000084	ERR1136778	cov_fs	0.852154
multi-sample-all	COMEBin	megahit	MGYG000000193	ERR1136778	cov_pr	0.997352
multi-sample-all	COMEBin	megahit	MGYG000000193	ERR1136778	cov_rc	0.754771
multi-sample-all	COMEBin	megahit	MGYG000000193	ERR1136778	cov_fs	0.859269
multi-sample-all	COMEBin	megahit	MGYG000222170	ERR1136778	cov_pr	0.989839
multi-sample-all	COMEBin	megahit	MGYG000222170	ERR1136778	cov_rc	0.755578
multi-sample-all	COMEBin	megahit	MGYG000222170	ERR1136778	cov_fs	0.856988
multi-sample-all	COMEBin	megahit	MGYG000280452	ERR1136778	cov_pr	0.967863
multi-sample-all	COMEBin	megahit	MGYG000280452	ERR1136778	cov_rc	0.81048
multi-sample-all	COMEBin	megahit	MGYG000280452	ERR1136778	cov_fs	0.882207
multi-sample-all	COMEBin	megahit	MGYG000104362	ERR1136723	cov_pr	1
multi-sample-all	COMEBin	megahit	MGYG000104362	ERR1136723	cov_rc	0.743957
multi-sample-all	COMEBin	megahit	MGYG000104362	ERR1136723	cov_fs	0.853183
multi-sample-all	COMEBin	megahit	MGYG000000186	ERR1136621	cov_pr	0.955779
multi-sample-all	COMEBin	megahit	MGYG000000186	ERR1136621	cov_rc	0.743835
multi-sample-all	COMEBin	megahit	MGYG000000186	ERR1136621	cov_fs	0.836592
multi-sample-all	COMEBin	megahit	MGYG000144849	ERR1136621	cov_pr	0.993941
multi-sample-all	COMEBin	megahit	MGYG000144849	ERR1136621	cov_rc	0.696675
multi-sample-all	COMEBin	megahit	MGYG000144849	ERR1136621	cov_fs	0.819174
multi-sample-all	COMEBin	megahit	MGYG000000225	ERR1137069	cov_pr	0.994391
multi-sample-all	COMEBin	megahit	MGYG000000225	ERR1137069	cov_rc	0.806286
multi-sample-all	COMEBin	megahit	MGYG000000225	ERR1137069	cov_fs	0.890514
multi-sample-all	COMEBin	megahit	MGYG000000243	ERR1137069	cov_pr	0.994696
multi-sample-all	COMEBin	megahit	MGYG000000243	ERR1137069	cov_rc	0.376995
multi-sample-all	COMEBin	megahit	MGYG000000243	ERR1137069	cov_fs	0.546763
multi-sample-all	COMEBin	megahit	MGYG000005055	ERR1137033	cov_pr	0.993552
multi-sample-all	COMEBin	megahit	MGYG000005055	ERR1137033	cov_rc	0.711655
multi-sample-all	COMEBin	megahit	MGYG000005055	ERR1137033	cov_fs	0.829303
multi-sample-all	COMEBin	megahit	MGYG000244563	ERR1137033	cov_pr	0.945728
multi-sample-all	COMEBin	megahit	MGYG000244563	ERR1137033	cov_rc	0.73438
multi-sample-all	COMEBin	megahit	MGYG000244563	ERR1137033	cov_fs	0.826761
multi-sample-all	COMEBin	megahit	MGYG000024725	ERR1136967	cov_pr	0.982105
multi-sample-all	COMEBin	megahit	MGYG000024725	ERR1136967	cov_rc	0.732604
multi-sample-all	COMEBin	megahit	MGYG000024725	ERR1136967	cov_fs	0.839202
multi-sample-all	COMEBin	megahit	MGYG000000084	ERR1136796	cov_pr	0.994395
multi-sample-all	COMEBin	megahit	MGYG000000084	ERR1136796	cov_rc	0.78267
multi-sample-all	COMEBin	megahit	MGYG000000084	ERR1136796	cov_fs	0.87592
multi-sample-all	COMEBin	megahit	MGYG000002274	ERR1136796	cov_pr	0.987991
multi-sample-all	COMEBin	megahit	MGYG000002274	ERR1136796	cov_rc	0.714577
multi-sample-all	COMEBin	megahit	MGYG000002274	ERR1136796	cov_fs	0.82933
multi-sample-all	COMEBin	megahit	MGYG000148078	ERR1136796	cov_pr	0.996493
multi-sample-all	COMEBin	megahit	MGYG000148078	ERR1136796	cov_rc	0.709694
multi-sample-all	COMEBin	megahit	MGYG000148078	ERR1136796	cov_fs	0.828989
multi-sample-all	COMEBin	megahit	MGYG000258696	ERR1136796	cov_pr	0.981473
multi-sample-all	COMEBin	megahit	MGYG000258696	ERR1136796	cov_rc	0.726245
multi-sample-all	COMEBin	megahit	MGYG000258696	ERR1136796	cov_fs	0.834786
multi-sample-all	COMEBin	megahit	MGYG000001433	ERR1136629	cov_pr	0.984805
multi-sample-all	COMEBin	megahit	MGYG000001433	ERR1136629	cov_rc	0.753214
multi-sample-all	COMEBin	megahit	MGYG000001433	ERR1136629	cov_fs	0.85358
multi-sample-all	COMEBin	megahit	MGYG000256707	ERR1136629	cov_pr	0.963044
multi-sample-all	COMEBin	megahit	MGYG000256707	ERR1136629	cov_rc	0.432827
multi-sample-all	COMEBin	megahit	MGYG000256707	ERR1136629	cov_fs	0.597235
multi-sample-all	COMEBin	megahit	MGYG000004658	ERR1136631	cov_pr	0.995872
multi-sample-all	COMEBin	megahit	MGYG000004658	ERR1136631	cov_rc	0.725252
multi-sample-all	COMEBin	megahit	MGYG000004658	ERR1136631	cov_fs	0.839287
multi-sample-all	COMEBin	megahit	MGYG000076231	ERR1136631	cov_pr	0.990348
multi-sample-all	COMEBin	megahit	MGYG000076231	ERR1136631	cov_rc	0.780612
multi-sample-all	COMEBin	megahit	MGYG000076231	ERR1136631	cov_fs	0.87306
multi-sample-all	COMEBin	megahit	MGYG000000022	ERR1137168	cov_pr	0.978776
multi-sample-all	COMEBin	megahit	MGYG000000022	ERR1137168	cov_rc	0.741349
multi-sample-all	COMEBin	megahit	MGYG000000022	ERR1137168	cov_fs	0.843676
multi-sample-all	COMEBin	megahit	MGYG000002459	ERR1137168	cov_pr	1
multi-sample-all	COMEBin	megahit	MGYG000002459	ERR1137168	cov_rc	0.824569
multi-sample-all	COMEBin	megahit	MGYG000002459	ERR1137168	cov_fs	0.90385
multi-sample-all	COMEBin	megahit	MGYG000009501	ERR1137168	cov_pr	0.987709
multi-sample-all	COMEBin	megahit	MGYG000009501	ERR1137168	cov_rc	0.718941
multi-sample-all	COMEBin	megahit	MGYG000009501	ERR1137168	cov_fs	0.832162
multi-sample-all	COMEBin	megahit	MGYG000119054	ERR1137168	cov_pr	1
multi-sample-all	COMEBin	megahit	MGYG000119054	ERR1137168	cov_rc	0.714065
multi-sample-all	COMEBin	megahit	MGYG000119054	ERR1137168	cov_fs	0.833183
multi-sample-all	COMEBin	megahit	MGYG000004806	ERR1136754	cov_pr	0.994839
multi-sample-all	COMEBin	megahit	MGYG000004806	ERR1136754	cov_rc	0.775959
multi-sample-all	COMEBin	megahit	MGYG000004806	ERR1136754	cov_fs	0.871872
multi-sample-all	COMEBin	megahit	MGYG000006994	ERR1136754	cov_pr	0.978474
multi-sample-all	COMEBin	megahit	MGYG000006994	ERR1136754	cov_rc	0.712417
multi-sample-all	COMEBin	megahit	MGYG000006994	ERR1136754	cov_fs	0.824514
multi-sample-all	COMEBin	megahit	MGYG000055687	ERR1136754	cov_pr	0.99876
multi-sample-all	COMEBin	megahit	MGYG000055687	ERR1136754	cov_rc	0.726263
multi-sample-all	COMEBin	megahit	MGYG000055687	ERR1136754	cov_fs	0.840989
multi-sample-all	COMEBin	megahit	MGYG000065089	ERR1136754	cov_pr	0.996259
multi-sample-all	COMEBin	megahit	MGYG000065089	ERR1136754	cov_rc	0.701981
multi-sample-all	COMEBin	megahit	MGYG000065089	ERR1136754	cov_fs	0.823623
multi-sample-all	COMEBin	megahit	MGYG000088657	ERR1136754	cov_pr	0.964439
multi-sample-all	COMEBin	megahit	MGYG000088657	ERR1136754	cov_rc	0.711175
multi-sample-all	COMEBin	megahit	MGYG000088657	ERR1136754	cov_fs	0.818667
multi-sample-all	COMEBin	megahit	MGYG000213208	ERR1136754	cov_pr	1
multi-sample-all	COMEBin	megahit	MGYG000213208	ERR1136754	cov_rc	0.409908
multi-sample-all	COMEBin	megahit	MGYG000213208	ERR1136754	cov_fs	0.581467
multi-sample-all	COMEBin	megahit	MGYG000226313	ERR1136754	cov_pr	0.991253
multi-sample-all	COMEBin	megahit	MGYG000226313	ERR1136754	cov_rc	0.814908
multi-sample-all	COMEBin	megahit	MGYG000226313	ERR1136754	cov_fs	0.894472
multi-sample-all	COMEBin	megahit	MGYG000002545	ERR1137097	cov_pr	0.989952
multi-sample-all	COMEBin	megahit	MGYG000002545	ERR1137097	cov_rc	0.729004
multi-sample-all	COMEBin	megahit	MGYG000002545	ERR1137097	cov_fs	0.839671
multi-sample-all	COMEBin	megahit	MGYG000000280	ERR1136976	cov_pr	0.992718
multi-sample-all	COMEBin	megahit	MGYG000000280	ERR1136976	cov_rc	0.778014
multi-sample-all	COMEBin	megahit	MGYG000000280	ERR1136976	cov_fs	0.87235
multi-sample-all	COMEBin	megahit	MGYG000135271	ERR1136976	cov_pr	1
multi-sample-all	COMEBin	megahit	MGYG000135271	ERR1136976	cov_rc	0.407206
multi-sample-all	COMEBin	megahit	MGYG000135271	ERR1136976	cov_fs	0.578744
multi-sample-all	COMEBin	megahit	MGYG000148078	ERR1136976	cov_pr	0.99623
multi-sample-all	COMEBin	megahit	MGYG000148078	ERR1136976	cov_rc	0.757574
multi-sample-all	COMEBin	megahit	MGYG000148078	ERR1136976	cov_fs	0.860664
multi-sample-all	COMEBin	megahit	MGYG000001440	ERR1137134	cov_pr	0.998742
multi-sample-all	COMEBin	megahit	MGYG000001440	ERR1137134	cov_rc	0.911385
multi-sample-all	COMEBin	megahit	MGYG000001440	ERR1137134	cov_fs	0.953066
multi-sample-all	COMEBin	megahit	MGYG000006675	ERR1137134	cov_pr	0.992044
multi-sample-all	COMEBin	megahit	MGYG000006675	ERR1137134	cov_rc	0.808323
multi-sample-all	COMEBin	megahit	MGYG000006675	ERR1137134	cov_fs	0.890809
multi-sample-all	COMEBin	megahit	MGYG000048233	ERR1137134	cov_pr	0.999577
multi-sample-all	COMEBin	megahit	MGYG000048233	ERR1137134	cov_rc	0.805153
multi-sample-all	COMEBin	megahit	MGYG000048233	ERR1137134	cov_fs	0.891892
multi-sample-all	COMEBin	megahit	MGYG000212200	ERR1136743	cov_pr	0.978015
multi-sample-all	COMEBin	megahit	MGYG000212200	ERR1136743	cov_rc	0.715715
multi-sample-all	COMEBin	megahit	MGYG000212200	ERR1136743	cov_fs	0.826554
multi-sample-all	COMEBin	megahit	MGYG000000190	ERR1136898	cov_pr	0.999463
multi-sample-all	COMEBin	megahit	MGYG000000190	ERR1136898	cov_rc	0.742568
multi-sample-all	COMEBin	megahit	MGYG000000190	ERR1136898	cov_fs	0.852074
multi-sample-all	COMEBin	megahit	MGYG000088657	ERR1136669	cov_pr	0.993906
multi-sample-all	COMEBin	megahit	MGYG000088657	ERR1136669	cov_rc	0.707262
multi-sample-all	COMEBin	megahit	MGYG000088657	ERR1136669	cov_fs	0.826434
multi-sample-all	COMEBin	megahit	MGYG000196979	ERR1136669	cov_pr	0.964423
multi-sample-all	COMEBin	megahit	MGYG000196979	ERR1136669	cov_rc	0.725092
multi-sample-all	COMEBin	megahit	MGYG000196979	ERR1136669	cov_fs	0.827806
multi-sample-all	COMEBin	megahit	MGYG000000033	ERR1137125	cov_pr	0.990167
multi-sample-all	COMEBin	megahit	MGYG000000033	ERR1137125	cov_rc	0.827891
multi-sample-all	COMEBin	megahit	MGYG000000033	ERR1137125	cov_fs	0.901787
multi-sample-all	COMEBin	megahit	MGYG000000045	ERR1137125	cov_pr	0.984135
multi-sample-all	COMEBin	megahit	MGYG000000045	ERR1137125	cov_rc	0.797602
multi-sample-all	COMEBin	megahit	MGYG000000045	ERR1137125	cov_fs	0.881104
multi-sample-all	COMEBin	megahit	MGYG000000209	ERR1137125	cov_pr	0.991793
multi-sample-all	COMEBin	megahit	MGYG000000209	ERR1137125	cov_rc	0.758448
multi-sample-all	COMEBin	megahit	MGYG000000209	ERR1137125	cov_fs	0.859565
multi-sample-all	COMEBin	megahit	MGYG000000243	ERR1137125	cov_pr	0.973016
multi-sample-all	COMEBin	megahit	MGYG000000243	ERR1137125	cov_rc	0.757946
multi-sample-all	COMEBin	megahit	MGYG000000243	ERR1137125	cov_fs	0.85212
multi-sample-all	COMEBin	megahit	MGYG000081184	ERR1137125	cov_pr	0.98757
multi-sample-all	COMEBin	megahit	MGYG000081184	ERR1137125	cov_rc	0.750531
multi-sample-all	COMEBin	megahit	MGYG000081184	ERR1137125	cov_fs	0.852887
multi-sample-all	COMEBin	megahit	MGYG000198353	ERR1137125	cov_pr	0.993472
multi-sample-all	COMEBin	megahit	MGYG000198353	ERR1137125	cov_rc	0.726206
multi-sample-all	COMEBin	megahit	MGYG000198353	ERR1137125	cov_fs	0.83907
multi-sample-all	COMEBin	megahit	MGYG000000144	ERR1136645	cov_pr	0.997518
multi-sample-all	COMEBin	megahit	MGYG000000144	ERR1136645	cov_rc	0.493719
multi-sample-all	COMEBin	megahit	MGYG000000144	ERR1136645	cov_fs	0.660517
multi-sample-all	COMEBin	megahit	MGYG000048233	ERR1136669	cov_pr	0.989306
multi-sample-all	COMEBin	megahit	MGYG000048233	ERR1136669	cov_rc	0.265493
multi-sample-all	COMEBin	megahit	MGYG000048233	ERR1136669	cov_fs	0.418639
multi-sample-all	COMEBin	megahit	MGYG000178386	ERR1136669	cov_pr	0.942613
multi-sample-all	COMEBin	megahit	MGYG000178386	ERR1136669	cov_rc	0.387148
multi-sample-all	COMEBin	megahit	MGYG000178386	ERR1136669	cov_fs	0.548867
multi-sample-all	COMEBin	megahit	MGYG000003686	ERR1136853	cov_pr	0.99512
multi-sample-all	COMEBin	megahit	MGYG000003686	ERR1136853	cov_rc	0.707733
multi-sample-all	COMEBin	megahit	MGYG000003686	ERR1136853	cov_fs	0.827176
multi-sample-all	COMEBin	megahit	MGYG000000225	ERR1137139	cov_pr	0.996261
multi-sample-all	COMEBin	megahit	MGYG000000225	ERR1137139	cov_rc	0.851576
multi-sample-all	COMEBin	megahit	MGYG000000225	ERR1137139	cov_fs	0.918254
multi-sample-all	COMEBin	megahit	MGYG000273419	ERR1137139	cov_pr	0.995626
multi-sample-all	COMEBin	megahit	MGYG000273419	ERR1137139	cov_rc	0.813772
multi-sample-all	COMEBin	megahit	MGYG000273419	ERR1137139	cov_fs	0.89556
multi-sample-all	COMEBin	megahit	MGYG000010975	ERR1136989	cov_pr	0.998997
multi-sample-all	COMEBin	megahit	MGYG000010975	ERR1136989	cov_rc	0.555845
multi-sample-all	COMEBin	megahit	MGYG000010975	ERR1136989	cov_fs	0.714269
multi-sample-all	COMEBin	megahit	MGYG000165776	ERR1136697	cov_pr	0.994534
multi-sample-all	COMEBin	megahit	MGYG000165776	ERR1136697	cov_rc	0.411242
multi-sample-all	COMEBin	megahit	MGYG000165776	ERR1136697	cov_fs	0.581877
multi-sample-all	COMEBin	megahit	MGYG000280452	ERR1136697	cov_pr	0.955812
multi-sample-all	COMEBin	megahit	MGYG000280452	ERR1136697	cov_rc	0.782491
multi-sample-all	COMEBin	megahit	MGYG000280452	ERR1136697	cov_fs	0.860511
multi-sample-all	COMEBin	megahit	MGYG000048233	ERR1137095	cov_pr	0.997473
multi-sample-all	COMEBin	megahit	MGYG000048233	ERR1137095	cov_rc	0.818001
multi-sample-all	COMEBin	megahit	MGYG000048233	ERR1137095	cov_fs	0.898866
multi-sample-all	COMEBin	megahit	MGYG000179621	ERR1137095	cov_pr	0.995188
multi-sample-all	COMEBin	megahit	MGYG000179621	ERR1137095	cov_rc	0.756642
multi-sample-all	COMEBin	megahit	MGYG000179621	ERR1137095	cov_fs	0.859674
multi-sample-all	COMEBin	megahit	MGYG000186626	ERR1137095	cov_pr	0.99345
multi-sample-all	COMEBin	megahit	MGYG000186626	ERR1137095	cov_rc	0.840885
multi-sample-all	COMEBin	megahit	MGYG000186626	ERR1137095	cov_fs	0.910823
multi-sample-all	COMEBin	megahit	MGYG000002517	ERR1136731	cov_pr	0.991035
multi-sample-all	COMEBin	megahit	MGYG000002517	ERR1136731	cov_rc	0.703788
multi-sample-all	COMEBin	megahit	MGYG000002517	ERR1136731	cov_fs	0.82307
multi-sample-all	COMEBin	megahit	MGYG000082915	ERR1136731	cov_pr	0.994951
multi-sample-all	COMEBin	megahit	MGYG000082915	ERR1136731	cov_rc	0.77196
multi-sample-all	COMEBin	megahit	MGYG000082915	ERR1136731	cov_fs	0.869384
multi-sample-all	COMEBin	megahit	MGYG000090873	ERR1136731	cov_pr	0.978363
multi-sample-all	COMEBin	megahit	MGYG000090873	ERR1136731	cov_rc	0.756295
multi-sample-all	COMEBin	megahit	MGYG000090873	ERR1136731	cov_fs	0.853115
multi-sample-all	COMEBin	megahit	MGYG000106716	ERR1136731	cov_pr	0.991619
multi-sample-all	COMEBin	megahit	MGYG000106716	ERR1136731	cov_rc	0.736137
multi-sample-all	COMEBin	megahit	MGYG000106716	ERR1136731	cov_fs	0.844989
multi-sample-all	COMEBin	megahit	MGYG000194105	ERR1136731	cov_pr	0.939095
multi-sample-all	COMEBin	megahit	MGYG000194105	ERR1136731	cov_rc	0.753463
multi-sample-all	COMEBin	megahit	MGYG000194105	ERR1136731	cov_fs	0.836099
multi-sample-all	COMEBin	megahit	MGYG000000077	ERR1136954	cov_pr	0.996451
multi-sample-all	COMEBin	megahit	MGYG000000077	ERR1136954	cov_rc	0.724576
multi-sample-all	COMEBin	megahit	MGYG000000077	ERR1136954	cov_fs	0.839039
multi-sample-all	COMEBin	megahit	MGYG000270281	ERR1136678	cov_pr	1
multi-sample-all	COMEBin	megahit	MGYG000270281	ERR1136678	cov_rc	0.341383
multi-sample-all	COMEBin	megahit	MGYG000270281	ERR1136678	cov_fs	0.509002
multi-sample-all	COMEBin	megahit	MGYG000048233	ERR1136917	cov_pr	0.992331
multi-sample-all	COMEBin	megahit	MGYG000048233	ERR1136917	cov_rc	0.408739
multi-sample-all	COMEBin	megahit	MGYG000048233	ERR1136917	cov_fs	0.578992
multi-sample-all	COMEBin	megahit	MGYG000076231	ERR1137004	cov_pr	0.994402
multi-sample-all	COMEBin	megahit	MGYG000076231	ERR1137004	cov_rc	0.713167
multi-sample-all	COMEBin	megahit	MGYG000076231	ERR1137004	cov_fs	0.830625
multi-sample-all	COMEBin	megahit	MGYG000076231	ERR1136739	cov_pr	1
multi-sample-all	COMEBin	megahit	MGYG000076231	ERR1136739	cov_rc	0.914829
multi-sample-all	COMEBin	megahit	MGYG000076231	ERR1136739	cov_fs	0.95552
multi-sample-all	COMEBin	megahit	MGYG000082313	ERR1136739	cov_pr	0.934622
multi-sample-all	COMEBin	megahit	MGYG000082313	ERR1136739	cov_rc	0.712893
multi-sample-all	COMEBin	megahit	MGYG000082313	ERR1136739	cov_fs	0.808837
multi-sample-all	COMEBin	megahit	MGYG000135271	ERR1136739	cov_pr	0.992693
multi-sample-all	COMEBin	megahit	MGYG000135271	ERR1136739	cov_rc	0.704461
multi-sample-all	COMEBin	megahit	MGYG000135271	ERR1136739	cov_fs	0.824101
multi-sample-all	COMEBin	megahit	MGYG000179621	ERR1136739	cov_pr	0.998281
multi-sample-all	COMEBin	megahit	MGYG000179621	ERR1136739	cov_rc	0.799072
multi-sample-all	COMEBin	megahit	MGYG000179621	ERR1136739	cov_fs	0.887637
multi-sample-all	COMEBin	megahit	MGYG000187687	ERR1136739	cov_pr	0.992181
multi-sample-all	COMEBin	megahit	MGYG000187687	ERR1136739	cov_rc	0.705331
multi-sample-all	COMEBin	megahit	MGYG000187687	ERR1136739	cov_fs	0.82452
multi-sample-all	COMEBin	megahit	MGYG000215623	ERR1136739	cov_pr	0.998193
multi-sample-all	COMEBin	megahit	MGYG000215623	ERR1136739	cov_rc	0.701443
multi-sample-all	COMEBin	megahit	MGYG000215623	ERR1136739	cov_fs	0.823912
multi-sample-all	COMEBin	megahit	MGYG000233340	ERR1136739	cov_pr	1
multi-sample-all	COMEBin	megahit	MGYG000233340	ERR1136739	cov_rc	0.842593
multi-sample-all	COMEBin	megahit	MGYG000233340	ERR1136739	cov_fs	0.914573
multi-sample-all	COMEBin	megahit	MGYG000243779	ERR1136739	cov_pr	0.997283
multi-sample-all	COMEBin	megahit	MGYG000243779	ERR1136739	cov_rc	0.747665
multi-sample-all	COMEBin	megahit	MGYG000243779	ERR1136739	cov_fs	0.85462
multi-sample-all	COMEBin	megahit	MGYG000151174	ERR1137045	cov_pr	1
multi-sample-all	COMEBin	megahit	MGYG000151174	ERR1137045	cov_rc	0.34622
multi-sample-all	COMEBin	megahit	MGYG000151174	ERR1137045	cov_fs	0.514358
multi-sample-all	COMEBin	megahit	MGYG000001707	ERR1137027	cov_pr	1
multi-sample-all	COMEBin	megahit	MGYG000001707	ERR1137027	cov_rc	0.793651
multi-sample-all	COMEBin	megahit	MGYG000001707	ERR1137027	cov_fs	0.884956
multi-sample-all	COMEBin	megahit	MGYG000006994	ERR1137027	cov_pr	1
multi-sample-all	COMEBin	megahit	MGYG000006994	ERR1137027	cov_rc	0.547064
multi-sample-all	COMEBin	megahit	MGYG000006994	ERR1137027	cov_fs	0.707228
multi-sample-all	COMEBin	megahit	MGYG000088657	ERR1136697	cov_pr	0.965743
multi-sample-all	COMEBin	megahit	MGYG000088657	ERR1136697	cov_rc	0.744807
multi-sample-all	COMEBin	megahit	MGYG000088657	ERR1136697	cov_fs	0.841007
multi-sample-all	COMEBin	megahit	MGYG000107881	ERR1136697	cov_pr	0.973581
multi-sample-all	COMEBin	megahit	MGYG000107881	ERR1136697	cov_rc	0.70527
multi-sample-all	COMEBin	megahit	MGYG000107881	ERR1136697	cov_fs	0.817985
multi-sample-all	COMEBin	megahit	MGYG000002540	ERR1136887	cov_pr	0.947418
multi-sample-all	COMEBin	megahit	MGYG000002540	ERR1136887	cov_rc	0.789574
multi-sample-all	COMEBin	megahit	MGYG000002540	ERR1136887	cov_fs	0.861324
multi-sample-all	COMEBin	megahit	MGYG000172777	ERR1136887	cov_pr	0.91592
multi-sample-all	COMEBin	megahit	MGYG000172777	ERR1136887	cov_rc	0.773797
multi-sample-all	COMEBin	megahit	MGYG000172777	ERR1136887	cov_fs	0.838881
multi-sample-all	COMEBin	megahit	MGYG000226313	ERR1136887	cov_pr	0.976489
multi-sample-all	COMEBin	megahit	MGYG000226313	ERR1136887	cov_rc	0.768124
multi-sample-all	COMEBin	megahit	MGYG000226313	ERR1136887	cov_fs	0.859863
multi-sample-all	COMEBin	megahit	MGYG000005478	ERR1136695	cov_pr	1
multi-sample-all	COMEBin	megahit	MGYG000005478	ERR1136695	cov_rc	0.503942
multi-sample-all	COMEBin	megahit	MGYG000005478	ERR1136695	cov_fs	0.670162
multi-sample-all	COMEBin	megahit	MGYG000011594	ERR1136695	cov_pr	0.986102
multi-sample-all	COMEBin	megahit	MGYG000011594	ERR1136695	cov_rc	0.745132
multi-sample-all	COMEBin	megahit	MGYG000011594	ERR1136695	cov_fs	0.848847
multi-sample-all	COMEBin	megahit	MGYG000083744	ERR1136695	cov_pr	0.982234
multi-sample-all	COMEBin	megahit	MGYG000083744	ERR1136695	cov_rc	0.726826
multi-sample-all	COMEBin	megahit	MGYG000083744	ERR1136695	cov_fs	0.835445
multi-sample-all	COMEBin	megahit	MGYG000204634	ERR1136695	cov_pr	0.997633
multi-sample-all	COMEBin	megahit	MGYG000204634	ERR1136695	cov_rc	0.762893
multi-sample-all	COMEBin	megahit	MGYG000204634	ERR1136695	cov_fs	0.864613
multi-sample-all	COMEBin	megahit	MGYG000238631	ERR1136695	cov_pr	1
multi-sample-all	COMEBin	megahit	MGYG000238631	ERR1136695	cov_rc	0.812709
multi-sample-all	COMEBin	megahit	MGYG000238631	ERR1136695	cov_fs	0.896679
multi-sample-all	COMEBin	megahit	MGYG000008142	ERR1137134	cov_pr	0.927463
multi-sample-all	COMEBin	megahit	MGYG000008142	ERR1137134	cov_rc	0.385437
multi-sample-all	COMEBin	megahit	MGYG000008142	ERR1137134	cov_fs	0.544564
multi-sample-all	COMEBin	megahit	MGYG000124241	ERR1137134	cov_pr	0.995425
multi-sample-all	COMEBin	megahit	MGYG000124241	ERR1137134	cov_rc	0.45928
multi-sample-all	COMEBin	megahit	MGYG000124241	ERR1137134	cov_fs	0.628552
multi-sample-all	COMEBin	megahit	MGYG000051631	ERR1136672	cov_pr	0.957928
multi-sample-all	COMEBin	megahit	MGYG000051631	ERR1136672	cov_rc	0.71879
multi-sample-all	COMEBin	megahit	MGYG000051631	ERR1136672	cov_fs	0.821306
multi-sample-all	COMEBin	megahit	MGYG000021014	ERR1137122	cov_pr	0.953962
multi-sample-all	COMEBin	megahit	MGYG000021014	ERR1137122	cov_rc	0.70241
multi-sample-all	COMEBin	megahit	MGYG000021014	ERR1137122	cov_fs	0.809084
multi-sample-all	COMEBin	megahit	MGYG000226313	ERR1137122	cov_pr	0.997718
multi-sample-all	COMEBin	megahit	MGYG000226313	ERR1137122	cov_rc	0.72353
multi-sample-all	COMEBin	megahit	MGYG000226313	ERR1137122	cov_fs	0.838785
multi-sample-all	COMEBin	megahit	MGYG000001410	ERR1137168	cov_pr	0.77108
multi-sample-all	COMEBin	megahit	MGYG000001410	ERR1137168	cov_rc	0.543906
multi-sample-all	COMEBin	megahit	MGYG000001410	ERR1137168	cov_fs	0.63787
multi-sample-all	COMEBin	megahit	MGYG000002459	ERR1136795	cov_pr	0.989358
multi-sample-all	COMEBin	megahit	MGYG000002459	ERR1136795	cov_rc	0.68537
multi-sample-all	COMEBin	megahit	MGYG000002459	ERR1136795	cov_fs	0.809774
multi-sample-all	COMEBin	megahit	MGYG000135271	ERR1136795	cov_pr	0.997885
multi-sample-all	COMEBin	megahit	MGYG000135271	ERR1136795	cov_rc	0.645934
multi-sample-all	COMEBin	megahit	MGYG000135271	ERR1136795	cov_fs	0.784232
multi-sample-all	COMEBin	megahit	MGYG000243779	ERR1136795	cov_pr	0.991491
multi-sample-all	COMEBin	megahit	MGYG000243779	ERR1136795	cov_rc	0.747321
multi-sample-all	COMEBin	megahit	MGYG000243779	ERR1136795	cov_fs	0.852262
multi-sample-all	COMEBin	megahit	MGYG000000177	ERR1136721	cov_pr	0.997902
multi-sample-all	COMEBin	megahit	MGYG000000177	ERR1136721	cov_rc	0.723068
multi-sample-all	COMEBin	megahit	MGYG000000177	ERR1136721	cov_fs	0.83854
multi-sample-all	COMEBin	megahit	MGYG000238342	ERR1136721	cov_pr	0.995204
multi-sample-all	COMEBin	megahit	MGYG000238342	ERR1136721	cov_rc	0.783133
multi-sample-all	COMEBin	megahit	MGYG000238342	ERR1136721	cov_fs	0.876524
multi-sample-all	COMEBin	megahit	MGYG000284844	ERR1136721	cov_pr	0.984935
multi-sample-all	COMEBin	megahit	MGYG000284844	ERR1136721	cov_rc	0.73791
multi-sample-all	COMEBin	megahit	MGYG000284844	ERR1136721	cov_fs	0.843713
multi-sample-all	COMEBin	megahit	MGYG000092709	ERR1137142	cov_pr	0.986656
multi-sample-all	COMEBin	megahit	MGYG000092709	ERR1137142	cov_rc	0.621079
multi-sample-all	COMEBin	megahit	MGYG000092709	ERR1137142	cov_fs	0.762304
multi-sample-all	COMEBin	megahit	MGYG000002274	ERR1136714	cov_pr	0.988664
multi-sample-all	COMEBin	megahit	MGYG000002274	ERR1136714	cov_rc	0.672031
multi-sample-all	COMEBin	megahit	MGYG000002274	ERR1136714	cov_fs	0.800162
multi-sample-all	COMEBin	megahit	MGYG000001365	ERR1136720	cov_pr	0.998189
multi-sample-all	COMEBin	megahit	MGYG000001365	ERR1136720	cov_rc	0.428355
multi-sample-all	COMEBin	megahit	MGYG000001365	ERR1136720	cov_fs	0.599461
multi-sample-all	COMEBin	megahit	MGYG000071224	ERR1136720	cov_pr	0.993193
multi-sample-all	COMEBin	megahit	MGYG000071224	ERR1136720	cov_rc	0.766871
multi-sample-all	COMEBin	megahit	MGYG000071224	ERR1136720	cov_fs	0.865481
multi-sample-all	COMEBin	megahit	MGYG000217541	ERR1136720	cov_pr	0.991819
multi-sample-all	COMEBin	megahit	MGYG000217541	ERR1136720	cov_rc	0.795426
multi-sample-all	COMEBin	megahit	MGYG000217541	ERR1136720	cov_fs	0.882832
multi-sample-all	COMEBin	megahit	MGYG000207853	ERR1136948	cov_pr	0.974914
multi-sample-all	COMEBin	megahit	MGYG000207853	ERR1136948	cov_rc	0.785516
multi-sample-all	COMEBin	megahit	MGYG000207853	ERR1136948	cov_fs	0.870027
multi-sample-all	COMEBin	megahit	MGYG000002438	ERR1136813	cov_pr	0.992122
multi-sample-all	COMEBin	megahit	MGYG000002438	ERR1136813	cov_rc	0.771467
multi-sample-all	COMEBin	megahit	MGYG000002438	ERR1136813	cov_fs	0.867991
multi-sample-all	COMEBin	megahit	MGYG000132754	ERR1136813	cov_pr	0.996871
multi-sample-all	COMEBin	megahit	MGYG000132754	ERR1136813	cov_rc	0.841526
multi-sample-all	COMEBin	megahit	MGYG000132754	ERR1136813	cov_fs	0.912635
multi-sample-all	COMEBin	megahit	MGYG000164311	ERR1136813	cov_pr	0.952006
multi-sample-all	COMEBin	megahit	MGYG000164311	ERR1136813	cov_rc	0.403672
multi-sample-all	COMEBin	megahit	MGYG000164311	ERR1136813	cov_fs	0.566947
multi-sample-all	COMEBin	megahit	MGYG000213208	ERR1136813	cov_pr	0.985373
multi-sample-all	COMEBin	megahit	MGYG000213208	ERR1136813	cov_rc	0.416817
multi-sample-all	COMEBin	megahit	MGYG000213208	ERR1136813	cov_fs	0.585827
multi-sample-all	COMEBin	megahit	MGYG000280452	ERR1136813	cov_pr	0.98518
multi-sample-all	COMEBin	megahit	MGYG000280452	ERR1136813	cov_rc	0.83787
multi-sample-all	COMEBin	megahit	MGYG000280452	ERR1136813	cov_fs	0.905573
multi-sample-all	COMEBin	megahit	MGYG000004658	ERR1136778	cov_pr	0.754722
multi-sample-all	COMEBin	megahit	MGYG000004658	ERR1136778	cov_rc	0.752261
multi-sample-all	COMEBin	megahit	MGYG000004658	ERR1136778	cov_fs	0.75349
multi-sample-all	COMEBin	megahit	MGYG000067023	ERR1136778	cov_pr	0.959999
multi-sample-all	COMEBin	megahit	MGYG000067023	ERR1136778	cov_rc	0.753592
multi-sample-all	COMEBin	megahit	MGYG000067023	ERR1136778	cov_fs	0.844365
multi-sample-all	COMEBin	megahit	MGYG000211935	ERR1136778	cov_pr	0.976739
multi-sample-all	COMEBin	megahit	MGYG000211935	ERR1136778	cov_rc	0.709486
multi-sample-all	COMEBin	megahit	MGYG000211935	ERR1136778	cov_fs	0.821934
multi-sample-all	COMEBin	megahit	MGYG000212200	ERR1136778	cov_pr	0.912916
multi-sample-all	COMEBin	megahit	MGYG000212200	ERR1136778	cov_rc	0.741992
multi-sample-all	COMEBin	megahit	MGYG000212200	ERR1136778	cov_fs	0.818627
multi-sample-all	COMEBin	megahit	MGYG000000033	ERR1136823	cov_pr	0.96185
multi-sample-all	COMEBin	megahit	MGYG000000033	ERR1136823	cov_rc	0.430006
multi-sample-all	COMEBin	megahit	MGYG000000033	ERR1136823	cov_fs	0.594317
multi-sample-all	COMEBin	megahit	MGYG000006675	ERR1136823	cov_pr	1
multi-sample-all	COMEBin	megahit	MGYG000006675	ERR1136823	cov_rc	0.476787
multi-sample-all	COMEBin	megahit	MGYG000006675	ERR1136823	cov_fs	0.645708
multi-sample-all	COMEBin	megahit	MGYG000082915	ERR1136823	cov_pr	0.881777
multi-sample-all	COMEBin	megahit	MGYG000082915	ERR1136823	cov_rc	0.503332
multi-sample-all	COMEBin	megahit	MGYG000082915	ERR1136823	cov_fs	0.640855
multi-sample-all	COMEBin	megahit	MGYG000110496	ERR1136823	cov_pr	0.982244
multi-sample-all	COMEBin	megahit	MGYG000110496	ERR1136823	cov_rc	0.300994
multi-sample-all	COMEBin	megahit	MGYG000110496	ERR1136823	cov_fs	0.460787
multi-sample-all	COMEBin	megahit	MGYG000088497	ERR1136955	cov_pr	0.979448
multi-sample-all	COMEBin	megahit	MGYG000088497	ERR1136955	cov_rc	0.494278
multi-sample-all	COMEBin	megahit	MGYG000088497	ERR1136955	cov_fs	0.657
multi-sample-all	COMEBin	megahit	MGYG000104362	ERR1136955	cov_pr	0.994239
multi-sample-all	COMEBin	megahit	MGYG000104362	ERR1136955	cov_rc	0.752382
multi-sample-all	COMEBin	megahit	MGYG000104362	ERR1136955	cov_fs	0.856565
multi-sample-all	COMEBin	megahit	MGYG000280452	ERR1136955	cov_pr	0.878882
multi-sample-all	COMEBin	megahit	MGYG000280452	ERR1136955	cov_rc	0.288758
multi-sample-all	COMEBin	megahit	MGYG000280452	ERR1136955	cov_fs	0.434696
multi-sample-all	COMEBin	megahit	MGYG000133645	ERR1136718	cov_pr	0.930848
multi-sample-all	COMEBin	megahit	MGYG000133645	ERR1136718	cov_rc	0.306043
multi-sample-all	COMEBin	megahit	MGYG000133645	ERR1136718	cov_fs	0.460638
multi-sample-all	COMEBin	megahit	MGYG000001415	ERR1136812	cov_pr	0.978616
multi-sample-all	COMEBin	megahit	MGYG000001415	ERR1136812	cov_rc	0.654119
multi-sample-all	COMEBin	megahit	MGYG000001415	ERR1136812	cov_fs	0.784121
multi-sample-all	COMEBin	megahit	MGYG000076846	ERR1136812	cov_pr	0.995914
multi-sample-all	COMEBin	megahit	MGYG000076846	ERR1136812	cov_rc	0.806233
multi-sample-all	COMEBin	megahit	MGYG000076846	ERR1136812	cov_fs	0.891092
multi-sample-all	COMEBin	megahit	MGYG000102349	ERR1136812	cov_pr	0.461534
multi-sample-all	COMEBin	megahit	MGYG000102349	ERR1136812	cov_rc	0.769826
multi-sample-all	COMEBin	megahit	MGYG000102349	ERR1136812	cov_fs	0.577087
multi-sample-all	COMEBin	megahit	MGYG000211935	ERR1136812	cov_pr	0.990456
multi-sample-all	COMEBin	megahit	MGYG000211935	ERR1136812	cov_rc	0.716702
multi-sample-all	COMEBin	megahit	MGYG000211935	ERR1136812	cov_fs	0.83163
multi-sample-all	COMEBin	megahit	MGYG000282890	ERR1136812	cov_pr	0.994939
multi-sample-all	COMEBin	megahit	MGYG000282890	ERR1136812	cov_rc	0.711398
multi-sample-all	COMEBin	megahit	MGYG000282890	ERR1136812	cov_fs	0.829611
multi-sample-all	COMEBin	megahit	MGYG000014320	ERR1136813	cov_pr	0.967374
multi-sample-all	COMEBin	megahit	MGYG000014320	ERR1136813	cov_rc	0.736768
multi-sample-all	COMEBin	megahit	MGYG000014320	ERR1136813	cov_fs	0.836468
multi-sample-all	COMEBin	megahit	MGYG000044550	ERR1136813	cov_pr	0.971015
multi-sample-all	COMEBin	megahit	MGYG000044550	ERR1136813	cov_rc	0.449165
multi-sample-all	COMEBin	megahit	MGYG000044550	ERR1136813	cov_fs	0.614212
multi-sample-all	COMEBin	megahit	MGYG000256239	ERR1136813	cov_pr	0.969928
multi-sample-all	COMEBin	megahit	MGYG000256239	ERR1136813	cov_rc	0.761901
multi-sample-all	COMEBin	megahit	MGYG000256239	ERR1136813	cov_fs	0.85342
multi-sample-all	COMEBin	megahit	MGYG000257557	ERR1136813	cov_pr	0.96806
multi-sample-all	COMEBin	megahit	MGYG000257557	ERR1136813	cov_rc	0.733355
multi-sample-all	COMEBin	megahit	MGYG000257557	ERR1136813	cov_fs	0.834519
multi-sample-all	COMEBin	megahit	MGYG000282379	ERR1136813	cov_pr	0.971744
multi-sample-all	COMEBin	megahit	MGYG000282379	ERR1136813	cov_rc	0.760166
multi-sample-all	COMEBin	megahit	MGYG000282379	ERR1136813	cov_fs	0.853031
multi-sample-all	COMEBin	megahit	MGYG000002321	ERR1136712	cov_pr	0.972509
multi-sample-all	COMEBin	megahit	MGYG000002321	ERR1136712	cov_rc	0.857379
multi-sample-all	COMEBin	megahit	MGYG000002321	ERR1136712	cov_fs	0.911323
multi-sample-all	COMEBin	megahit	MGYG000005478	ERR1136712	cov_pr	0.989807
multi-sample-all	COMEBin	megahit	MGYG000005478	ERR1136712	cov_rc	0.831898
multi-sample-all	COMEBin	megahit	MGYG000005478	ERR1136712	cov_fs	0.904008
multi-sample-all	COMEBin	megahit	MGYG000021879	ERR1136712	cov_pr	0.993158
multi-sample-all	COMEBin	megahit	MGYG000021879	ERR1136712	cov_rc	0.586173
multi-sample-all	COMEBin	megahit	MGYG000021879	ERR1136712	cov_fs	0.737227
multi-sample-all	COMEBin	megahit	MGYG000089048	ERR1136712	cov_pr	0.97999
multi-sample-all	COMEBin	megahit	MGYG000089048	ERR1136712	cov_rc	0.737924
multi-sample-all	COMEBin	megahit	MGYG000089048	ERR1136712	cov_fs	0.841903
multi-sample-all	COMEBin	megahit	MGYG000000282	ERR1136788	cov_pr	0.992451
multi-sample-all	COMEBin	megahit	MGYG000000282	ERR1136788	cov_rc	0.736484
multi-sample-all	COMEBin	megahit	MGYG000000282	ERR1136788	cov_fs	0.84552
multi-sample-all	COMEBin	megahit	MGYG000002540	ERR1136788	cov_pr	0.996822
multi-sample-all	COMEBin	megahit	MGYG000002540	ERR1136788	cov_rc	0.780433
multi-sample-all	COMEBin	megahit	MGYG000002540	ERR1136788	cov_fs	0.875454
multi-sample-all	COMEBin	megahit	MGYG000021115	ERR1136788	cov_pr	0.96129
multi-sample-all	COMEBin	megahit	MGYG000021115	ERR1136788	cov_rc	0.712393
multi-sample-all	COMEBin	megahit	MGYG000021115	ERR1136788	cov_fs	0.818334
multi-sample-all	COMEBin	megahit	MGYG000032987	ERR1136788	cov_pr	0.984809
multi-sample-all	COMEBin	megahit	MGYG000032987	ERR1136788	cov_rc	0.767203
multi-sample-all	COMEBin	megahit	MGYG000032987	ERR1136788	cov_fs	0.862492
multi-sample-all	COMEBin	megahit	MGYG000137221	ERR1136788	cov_pr	0.991515
multi-sample-all	COMEBin	megahit	MGYG000137221	ERR1136788	cov_rc	0.761884
multi-sample-all	COMEBin	megahit	MGYG000137221	ERR1136788	cov_fs	0.861663
multi-sample-all	COMEBin	megahit	MGYG000000084	ERR1136795	cov_pr	0.99719
multi-sample-all	COMEBin	megahit	MGYG000000084	ERR1136795	cov_rc	0.774667
multi-sample-all	COMEBin	megahit	MGYG000000084	ERR1136795	cov_fs	0.871956
multi-sample-all	COMEBin	megahit	MGYG000104362	ERR1136795	cov_pr	0.995183
multi-sample-all	COMEBin	megahit	MGYG000104362	ERR1136795	cov_rc	0.721187
multi-sample-all	COMEBin	megahit	MGYG000104362	ERR1136795	cov_fs	0.836315
multi-sample-all	COMEBin	megahit	MGYG000198353	ERR1136795	cov_pr	0.996944
multi-sample-all	COMEBin	megahit	MGYG000198353	ERR1136795	cov_rc	0.711073
multi-sample-all	COMEBin	megahit	MGYG000198353	ERR1136795	cov_fs	0.830086
multi-sample-all	COMEBin	megahit	MGYG000258696	ERR1136795	cov_pr	0.975926
multi-sample-all	COMEBin	megahit	MGYG000258696	ERR1136795	cov_rc	0.719624
multi-sample-all	COMEBin	megahit	MGYG000258696	ERR1136795	cov_fs	0.828403
multi-sample-all	COMEBin	megahit	MGYG000021014	ERR1136806	cov_pr	0.995221
multi-sample-all	COMEBin	megahit	MGYG000021014	ERR1136806	cov_rc	0.675728
multi-sample-all	COMEBin	megahit	MGYG000021014	ERR1136806	cov_fs	0.80493
multi-sample-all	COMEBin	megahit	MGYG000241549	ERR1137200	cov_pr	0.987999
multi-sample-all	COMEBin	megahit	MGYG000241549	ERR1137200	cov_rc	0.43529
multi-sample-all	COMEBin	megahit	MGYG000241549	ERR1137200	cov_fs	0.604327
multi-sample-all	COMEBin	megahit	MGYG000001490	ERR1136788	cov_pr	0.997058
multi-sample-all	COMEBin	megahit	MGYG000001490	ERR1136788	cov_rc	0.535122
multi-sample-all	COMEBin	megahit	MGYG000001490	ERR1136788	cov_fs	0.696456
multi-sample-all	COMEBin	megahit	MGYG000089048	ERR1136739	cov_pr	0.408082
multi-sample-all	COMEBin	megahit	MGYG000089048	ERR1136739	cov_rc	0.556603
multi-sample-all	COMEBin	megahit	MGYG000089048	ERR1136739	cov_fs	0.470909
multi-sample-all	COMEBin	megahit	MGYG000148078	ERR1136791	cov_pr	0.998773
multi-sample-all	COMEBin	megahit	MGYG000148078	ERR1136791	cov_rc	0.380674
multi-sample-all	COMEBin	megahit	MGYG000148078	ERR1136791	cov_fs	0.551245
multi-sample-all	COMEBin	megahit	MGYG000153678	ERR1136791	cov_pr	1
multi-sample-all	COMEBin	megahit	MGYG000153678	ERR1136791	cov_rc	0.467532
multi-sample-all	COMEBin	megahit	MGYG000153678	ERR1136791	cov_fs	0.637168
multi-sample-all	COMEBin	megahit	MGYG000000243	ERR1137120	cov_pr	0.946666
multi-sample-all	COMEBin	megahit	MGYG000000243	ERR1137120	cov_rc	0.784575
multi-sample-all	COMEBin	megahit	MGYG000000243	ERR1137120	cov_fs	0.858033
multi-sample-all	COMEBin	megahit	MGYG000229893	ERR1136720	cov_pr	0.935831
multi-sample-all	COMEBin	megahit	MGYG000229893	ERR1136720	cov_rc	0.727678
multi-sample-all	COMEBin	megahit	MGYG000229893	ERR1136720	cov_fs	0.818731
multi-sample-all	COMEBin	megahit	MGYG000245520	ERR1136989	cov_pr	0.99671
multi-sample-all	COMEBin	megahit	MGYG000245520	ERR1136989	cov_rc	0.539136
multi-sample-all	COMEBin	megahit	MGYG000245520	ERR1136989	cov_fs	0.699761
multi-sample-all	COMEBin	megahit	MGYG000251386	ERR1136989	cov_pr	0.999639
multi-sample-all	COMEBin	megahit	MGYG000251386	ERR1136989	cov_rc	0.716322
multi-sample-all	COMEBin	megahit	MGYG000251386	ERR1136989	cov_fs	0.834592
multi-sample-all	COMEBin	megahit	MGYG000259381	ERR1136894	cov_pr	0.987901
multi-sample-all	COMEBin	megahit	MGYG000259381	ERR1136894	cov_rc	0.727735
multi-sample-all	COMEBin	megahit	MGYG000259381	ERR1136894	cov_fs	0.838092
multi-sample-all	COMEBin	megahit	MGYG000000084	ERR1136845	cov_pr	0.998638
multi-sample-all	COMEBin	megahit	MGYG000000084	ERR1136845	cov_rc	0.708597
multi-sample-all	COMEBin	megahit	MGYG000000084	ERR1136845	cov_fs	0.82898
multi-sample-all	COMEBin	megahit	MGYG000000243	ERR1136845	cov_pr	0.989716
multi-sample-all	COMEBin	megahit	MGYG000000243	ERR1136845	cov_rc	0.408638
multi-sample-all	COMEBin	megahit	MGYG000000243	ERR1136845	cov_fs	0.578445
multi-sample-all	COMEBin	megahit	MGYG000035685	ERR1136845	cov_pr	0.990812
multi-sample-all	COMEBin	megahit	MGYG000035685	ERR1136845	cov_rc	0.723684
multi-sample-all	COMEBin	megahit	MGYG000035685	ERR1136845	cov_fs	0.836438
multi-sample-all	COMEBin	megahit	MGYG000005209	ERR1136686	cov_pr	1
multi-sample-all	COMEBin	megahit	MGYG000005209	ERR1136686	cov_rc	0.324297
multi-sample-all	COMEBin	megahit	MGYG000005209	ERR1136686	cov_fs	0.489765
multi-sample-all	COMEBin	megahit	MGYG000024914	ERR1136686	cov_pr	0.993425
multi-sample-all	COMEBin	megahit	MGYG000024914	ERR1136686	cov_rc	0.819121
multi-sample-all	COMEBin	megahit	MGYG000024914	ERR1136686	cov_fs	0.897892
multi-sample-all	COMEBin	megahit	MGYG000063299	ERR1136686	cov_pr	0.996263
multi-sample-all	COMEBin	megahit	MGYG000063299	ERR1136686	cov_rc	0.828873
multi-sample-all	COMEBin	megahit	MGYG000063299	ERR1136686	cov_fs	0.904892
multi-sample-all	COMEBin	megahit	MGYG000076231	ERR1136686	cov_pr	0.99819
multi-sample-all	COMEBin	megahit	MGYG000076231	ERR1136686	cov_rc	0.895299
multi-sample-all	COMEBin	megahit	MGYG000076231	ERR1136686	cov_fs	0.943949
multi-sample-all	COMEBin	megahit	MGYG000102349	ERR1136686	cov_pr	0.992078
multi-sample-all	COMEBin	megahit	MGYG000102349	ERR1136686	cov_rc	0.820106
multi-sample-all	COMEBin	megahit	MGYG000102349	ERR1136686	cov_fs	0.897932
multi-sample-all	COMEBin	megahit	MGYG000135271	ERR1136686	cov_pr	0.986816
multi-sample-all	COMEBin	megahit	MGYG000135271	ERR1136686	cov_rc	0.731068
multi-sample-all	COMEBin	megahit	MGYG000135271	ERR1136686	cov_fs	0.839905
multi-sample-all	COMEBin	megahit	MGYG000139673	ERR1136686	cov_pr	0.97449
multi-sample-all	COMEBin	megahit	MGYG000139673	ERR1136686	cov_rc	0.739998
multi-sample-all	COMEBin	megahit	MGYG000139673	ERR1136686	cov_fs	0.841208
multi-sample-all	COMEBin	megahit	MGYG000280452	ERR1136686	cov_pr	0.978932
multi-sample-all	COMEBin	megahit	MGYG000280452	ERR1136686	cov_rc	0.757973
multi-sample-all	COMEBin	megahit	MGYG000280452	ERR1136686	cov_fs	0.854398
multi-sample-all	COMEBin	megahit	MGYG000000045	ERR1136976	cov_pr	0.974865
multi-sample-all	COMEBin	megahit	MGYG000000045	ERR1136976	cov_rc	0.721108
multi-sample-all	COMEBin	megahit	MGYG000000045	ERR1136976	cov_fs	0.829003
multi-sample-all	COMEBin	megahit	MGYG000179621	ERR1136976	cov_pr	1
multi-sample-all	COMEBin	megahit	MGYG000179621	ERR1136976	cov_rc	0.77682
multi-sample-all	COMEBin	megahit	MGYG000179621	ERR1136976	cov_fs	0.874394
multi-sample-all	COMEBin	megahit	MGYG000258696	ERR1136976	cov_pr	0.981937
multi-sample-all	COMEBin	megahit	MGYG000258696	ERR1136976	cov_rc	0.705546
multi-sample-all	COMEBin	megahit	MGYG000258696	ERR1136976	cov_fs	0.821107
multi-sample-all	COMEBin	megahit	MGYG000005178	ERR1136721	cov_pr	0.612933
multi-sample-all	COMEBin	megahit	MGYG000005178	ERR1136721	cov_rc	0.808901
multi-sample-all	COMEBin	megahit	MGYG000005178	ERR1136721	cov_fs	0.697412
multi-sample-all	COMEBin	megahit	MGYG000002274	ERR1136686	cov_pr	0.950324
multi-sample-all	COMEBin	megahit	MGYG000002274	ERR1136686	cov_rc	0.765749
multi-sample-all	COMEBin	megahit	MGYG000002274	ERR1136686	cov_fs	0.84811
multi-sample-all	COMEBin	megahit	MGYG000000033	ERR1136819	cov_pr	0.928605
multi-sample-all	COMEBin	megahit	MGYG000000033	ERR1136819	cov_rc	0.788578
multi-sample-all	COMEBin	megahit	MGYG000000033	ERR1136819	cov_fs	0.852882
multi-sample-all	COMEBin	megahit	MGYG000000065	ERR1136819	cov_pr	0.978316
multi-sample-all	COMEBin	megahit	MGYG000000065	ERR1136819	cov_rc	0.74465
multi-sample-all	COMEBin	megahit	MGYG000000065	ERR1136819	cov_fs	0.845638
multi-sample-all	COMEBin	megahit	MGYG000002444	ERR1136819	cov_pr	0.99727
multi-sample-all	COMEBin	megahit	MGYG000002444	ERR1136819	cov_rc	0.70627
multi-sample-all	COMEBin	megahit	MGYG000002444	ERR1136819	cov_fs	0.826916
multi-sample-all	COMEBin	megahit	MGYG000006235	ERR1136819	cov_pr	0.993355
multi-sample-all	COMEBin	megahit	MGYG000006235	ERR1136819	cov_rc	0.761987
multi-sample-all	COMEBin	megahit	MGYG000006235	ERR1136819	cov_fs	0.862423
multi-sample-all	COMEBin	megahit	MGYG000082313	ERR1136819	cov_pr	0.925387
multi-sample-all	COMEBin	megahit	MGYG000082313	ERR1136819	cov_rc	0.760218
multi-sample-all	COMEBin	megahit	MGYG000082313	ERR1136819	cov_fs	0.83471
multi-sample-all	COMEBin	megahit	MGYG000116882	ERR1136819	cov_pr	0.990336
multi-sample-all	COMEBin	megahit	MGYG000116882	ERR1136819	cov_rc	0.725125
multi-sample-all	COMEBin	megahit	MGYG000116882	ERR1136819	cov_fs	0.83723
multi-sample-all	COMEBin	megahit	MGYG000144849	ERR1136819	cov_pr	0.995704
multi-sample-all	COMEBin	megahit	MGYG000144849	ERR1136819	cov_rc	0.723329
multi-sample-all	COMEBin	megahit	MGYG000144849	ERR1136819	cov_fs	0.837938
multi-sample-all	COMEBin	megahit	MGYG000204634	ERR1136819	cov_pr	0.994194
multi-sample-all	COMEBin	megahit	MGYG000204634	ERR1136819	cov_rc	0.767306
multi-sample-all	COMEBin	megahit	MGYG000204634	ERR1136819	cov_fs	0.866138
multi-sample-all	COMEBin	megahit	MGYG000213208	ERR1136819	cov_pr	0.989376
multi-sample-all	COMEBin	megahit	MGYG000213208	ERR1136819	cov_rc	0.773257
multi-sample-all	COMEBin	megahit	MGYG000213208	ERR1136819	cov_fs	0.868068
multi-sample-all	COMEBin	megahit	MGYG000280452	ERR1136819	cov_pr	0.947275
multi-sample-all	COMEBin	megahit	MGYG000280452	ERR1136819	cov_rc	0.767897
multi-sample-all	COMEBin	megahit	MGYG000280452	ERR1136819	cov_fs	0.848206
multi-sample-all	COMEBin	megahit	MGYG000194105	ERR1137002	cov_pr	0.995027
multi-sample-all	COMEBin	megahit	MGYG000194105	ERR1137002	cov_rc	0.444257
multi-sample-all	COMEBin	megahit	MGYG000194105	ERR1137002	cov_fs	0.61426
multi-sample-all	COMEBin	megahit	MGYG000071224	ERR1137139	cov_pr	0.991034
multi-sample-all	COMEBin	megahit	MGYG000071224	ERR1137139	cov_rc	0.728704
multi-sample-all	COMEBin	megahit	MGYG000071224	ERR1137139	cov_fs	0.839861
multi-sample-all	COMEBin	megahit	MGYG000048233	ERR1137142	cov_pr	1
multi-sample-all	COMEBin	megahit	MGYG000048233	ERR1137142	cov_rc	0.769155
multi-sample-all	COMEBin	megahit	MGYG000048233	ERR1137142	cov_fs	0.869517
multi-sample-all	COMEBin	megahit	MGYG000001711	ERR1136898	cov_pr	0.958961
multi-sample-all	COMEBin	megahit	MGYG000001711	ERR1136898	cov_rc	0.702531
multi-sample-all	COMEBin	megahit	MGYG000001711	ERR1136898	cov_fs	0.810957
multi-sample-all	COMEBin	megahit	MGYG000002545	ERR1136898	cov_pr	0.97355
multi-sample-all	COMEBin	megahit	MGYG000002545	ERR1136898	cov_rc	0.713386
multi-sample-all	COMEBin	megahit	MGYG000002545	ERR1136898	cov_fs	0.823406
multi-sample-all	COMEBin	megahit	MGYG000000028	ERR1137218	cov_pr	0.969402
multi-sample-all	COMEBin	megahit	MGYG000000028	ERR1137218	cov_rc	0.567067
multi-sample-all	COMEBin	megahit	MGYG000000028	ERR1137218	cov_fs	0.715558
multi-sample-all	COMEBin	megahit	MGYG000005478	ERR1137218	cov_pr	0.990954
multi-sample-all	COMEBin	megahit	MGYG000005478	ERR1137218	cov_rc	0.774235
multi-sample-all	COMEBin	megahit	MGYG000005478	ERR1137218	cov_fs	0.869291
multi-sample-all	COMEBin	megahit	MGYG000120645	ERR1136945	cov_pr	0.927692
multi-sample-all	COMEBin	megahit	MGYG000120645	ERR1136945	cov_rc	0.406505
multi-sample-all	COMEBin	megahit	MGYG000120645	ERR1136945	cov_fs	0.565301
multi-sample-all	COMEBin	megahit	MGYG000000033	ERR1136968	cov_pr	0.986592
multi-sample-all	COMEBin	megahit	MGYG000000033	ERR1136968	cov_rc	0.801954
multi-sample-all	COMEBin	megahit	MGYG000000033	ERR1136968	cov_fs	0.884742
multi-sample-all	COMEBin	megahit	MGYG000000028	ERR1136764	cov_pr	0.999401
multi-sample-all	COMEBin	megahit	MGYG000000028	ERR1136764	cov_rc	0.715709
multi-sample-all	COMEBin	megahit	MGYG000000028	ERR1136764	cov_fs	0.834093
multi-sample-all	COMEBin	megahit	MGYG000002540	ERR1136764	cov_pr	0.997665
multi-sample-all	COMEBin	megahit	MGYG000002540	ERR1136764	cov_rc	0.788403
multi-sample-all	COMEBin	megahit	MGYG000002540	ERR1136764	cov_fs	0.880775
multi-sample-all	COMEBin	megahit	MGYG000009501	ERR1136764	cov_pr	0.999462
multi-sample-all	COMEBin	megahit	MGYG000009501	ERR1136764	cov_rc	0.725715
multi-sample-all	COMEBin	megahit	MGYG000009501	ERR1136764	cov_fs	0.84087
multi-sample-all	COMEBin	megahit	MGYG000106716	ERR1136764	cov_pr	0.952477
multi-sample-all	COMEBin	megahit	MGYG000106716	ERR1136764	cov_rc	0.731089
multi-sample-all	COMEBin	megahit	MGYG000106716	ERR1136764	cov_fs	0.827227
multi-sample-all	COMEBin	megahit	MGYG000179621	ERR1136764	cov_pr	0.993983
multi-sample-all	COMEBin	megahit	MGYG000179621	ERR1136764	cov_rc	0.709093
multi-sample-all	COMEBin	megahit	MGYG000179621	ERR1136764	cov_fs	0.82771
multi-sample-all	COMEBin	megahit	MGYG000222466	ERR1136764	cov_pr	0.997888
multi-sample-all	COMEBin	megahit	MGYG000222466	ERR1136764	cov_rc	0.768306
multi-sample-all	COMEBin	megahit	MGYG000222466	ERR1136764	cov_fs	0.868176
multi-sample-all	COMEBin	megahit	MGYG000204634	ERR1136714	cov_pr	0.998114
multi-sample-all	COMEBin	megahit	MGYG000204634	ERR1136714	cov_rc	0.751284
multi-sample-all	COMEBin	megahit	MGYG000204634	ERR1136714	cov_fs	0.857286
multi-sample-all	COMEBin	megahit	MGYG000000084	ERR1136891	cov_pr	0.98535
multi-sample-all	COMEBin	megahit	MGYG000000084	ERR1136891	cov_rc	0.795599
multi-sample-all	COMEBin	megahit	MGYG000000084	ERR1136891	cov_fs	0.880366
multi-sample-all	COMEBin	megahit	MGYG000000253	ERR1136891	cov_pr	0.982174
multi-sample-all	COMEBin	megahit	MGYG000000253	ERR1136891	cov_rc	0.736208
multi-sample-all	COMEBin	megahit	MGYG000000253	ERR1136891	cov_fs	0.841587
multi-sample-all	COMEBin	megahit	MGYG000006994	ERR1136891	cov_pr	0.998734
multi-sample-all	COMEBin	megahit	MGYG000006994	ERR1136891	cov_rc	0.747276
multi-sample-all	COMEBin	megahit	MGYG000006994	ERR1136891	cov_fs	0.854897
multi-sample-all	COMEBin	megahit	MGYG000035685	ERR1136891	cov_pr	0.934565
multi-sample-all	COMEBin	megahit	MGYG000035685	ERR1136891	cov_rc	0.766609
multi-sample-all	COMEBin	megahit	MGYG000035685	ERR1136891	cov_fs	0.842296
multi-sample-all	COMEBin	megahit	MGYG000213208	ERR1136891	cov_pr	0.998838
multi-sample-all	COMEBin	megahit	MGYG000213208	ERR1136891	cov_rc	0.729051
multi-sample-all	COMEBin	megahit	MGYG000213208	ERR1136891	cov_fs	0.842883
multi-sample-all	COMEBin	megahit	MGYG000258696	ERR1136891	cov_pr	0.987825
multi-sample-all	COMEBin	megahit	MGYG000258696	ERR1136891	cov_rc	0.703616
multi-sample-all	COMEBin	megahit	MGYG000258696	ERR1136891	cov_fs	0.821843
multi-sample-all	COMEBin	megahit	MGYG000117935	ERR1137045	cov_pr	0.928434
multi-sample-all	COMEBin	megahit	MGYG000117935	ERR1137045	cov_rc	0.538338
multi-sample-all	COMEBin	megahit	MGYG000117935	ERR1137045	cov_fs	0.681512
multi-sample-all	COMEBin	megahit	MGYG000256707	ERR1137116	cov_pr	0.97076
multi-sample-all	COMEBin	megahit	MGYG000256707	ERR1137116	cov_rc	0.342673
multi-sample-all	COMEBin	megahit	MGYG000256707	ERR1137116	cov_fs	0.506541
multi-sample-all	COMEBin	megahit	MGYG000282379	ERR1137116	cov_pr	1
multi-sample-all	COMEBin	megahit	MGYG000282379	ERR1137116	cov_rc	0.395783
multi-sample-all	COMEBin	megahit	MGYG000282379	ERR1137116	cov_fs	0.567112
multi-sample-all	COMEBin	megahit	MGYG000000022	ERR1136723	cov_pr	0.987439
multi-sample-all	COMEBin	megahit	MGYG000000022	ERR1136723	cov_rc	0.715442
multi-sample-all	COMEBin	megahit	MGYG000000022	ERR1136723	cov_fs	0.829717
multi-sample-all	COMEBin	megahit	MGYG000082313	ERR1136723	cov_pr	0.942505
multi-sample-all	COMEBin	megahit	MGYG000082313	ERR1136723	cov_rc	0.701863
multi-sample-all	COMEBin	megahit	MGYG000082313	ERR1136723	cov_fs	0.804575
multi-sample-all	COMEBin	megahit	MGYG000245520	ERR1136723	cov_pr	1
multi-sample-all	COMEBin	megahit	MGYG000245520	ERR1136723	cov_rc	0.701661
multi-sample-all	COMEBin	megahit	MGYG000245520	ERR1136723	cov_fs	0.824678
multi-sample-all	COMEBin	megahit	MGYG000000243	ERR1136880	cov_pr	0.98964
multi-sample-all	COMEBin	megahit	MGYG000000243	ERR1136880	cov_rc	0.795672
multi-sample-all	COMEBin	megahit	MGYG000000243	ERR1136880	cov_fs	0.882119
multi-sample-all	COMEBin	megahit	MGYG000000084	ERR1136915	cov_pr	0.984701
multi-sample-all	COMEBin	megahit	MGYG000000084	ERR1136915	cov_rc	0.751714
multi-sample-all	COMEBin	megahit	MGYG000000084	ERR1136915	cov_fs	0.852577
multi-sample-all	COMEBin	megahit	MGYG000071224	ERR1136915	cov_pr	0.991678
multi-sample-all	COMEBin	megahit	MGYG000071224	ERR1136915	cov_rc	0.706019
multi-sample-all	COMEBin	megahit	MGYG000071224	ERR1136915	cov_fs	0.824815
multi-sample-all	COMEBin	megahit	MGYG000088892	ERR1136915	cov_pr	0.996648
multi-sample-all	COMEBin	megahit	MGYG000088892	ERR1136915	cov_rc	0.702313
multi-sample-all	COMEBin	megahit	MGYG000088892	ERR1136915	cov_fs	0.823984
multi-sample-all	COMEBin	megahit	MGYG000123464	ERR1136915	cov_pr	0.96764
multi-sample-all	COMEBin	megahit	MGYG000123464	ERR1136915	cov_rc	0.810823
multi-sample-all	COMEBin	megahit	MGYG000123464	ERR1136915	cov_fs	0.882318
multi-sample-all	COMEBin	megahit	MGYG000135271	ERR1136915	cov_pr	0.930031
multi-sample-all	COMEBin	megahit	MGYG000135271	ERR1136915	cov_rc	0.74849
multi-sample-all	COMEBin	megahit	MGYG000135271	ERR1136915	cov_fs	0.829443
multi-sample-all	COMEBin	megahit	MGYG000181603	ERR1136915	cov_pr	0.973151
multi-sample-all	COMEBin	megahit	MGYG000181603	ERR1136915	cov_rc	0.725463
multi-sample-all	COMEBin	megahit	MGYG000181603	ERR1136915	cov_fs	0.831248
multi-sample-all	COMEBin	megahit	MGYG000204634	ERR1136915	cov_pr	0.987295
multi-sample-all	COMEBin	megahit	MGYG000204634	ERR1136915	cov_rc	0.70293
multi-sample-all	COMEBin	megahit	MGYG000204634	ERR1136915	cov_fs	0.821191
multi-sample-all	COMEBin	megahit	MGYG000258696	ERR1136915	cov_pr	0.999661
multi-sample-all	COMEBin	megahit	MGYG000258696	ERR1136915	cov_rc	0.700276
multi-sample-all	COMEBin	megahit	MGYG000258696	ERR1136915	cov_fs	0.823606
multi-sample-all	COMEBin	megahit	MGYG000280452	ERR1136915	cov_pr	0.982056
multi-sample-all	COMEBin	megahit	MGYG000280452	ERR1136915	cov_rc	0.758314
multi-sample-all	COMEBin	megahit	MGYG000280452	ERR1136915	cov_fs	0.855803
multi-sample-all	COMEBin	megahit	MGYG000284844	ERR1136915	cov_pr	0.998817
multi-sample-all	COMEBin	megahit	MGYG000284844	ERR1136915	cov_rc	0.718567
multi-sample-all	COMEBin	megahit	MGYG000284844	ERR1136915	cov_fs	0.835826
multi-sample-all	COMEBin	megahit	MGYG000001310	ERR1136637	cov_pr	0.985411
multi-sample-all	COMEBin	megahit	MGYG000001310	ERR1136637	cov_rc	0.72433
multi-sample-all	COMEBin	megahit	MGYG000001310	ERR1136637	cov_fs	0.834937
multi-sample-all	COMEBin	megahit	MGYG000001385	ERR1136637	cov_pr	0.996822
multi-sample-all	COMEBin	megahit	MGYG000001385	ERR1136637	cov_rc	0.779485
multi-sample-all	COMEBin	megahit	MGYG000001385	ERR1136637	cov_fs	0.874858
multi-sample-all	COMEBin	megahit	MGYG000089024	ERR1136637	cov_pr	0.984015
multi-sample-all	COMEBin	megahit	MGYG000089024	ERR1136637	cov_rc	0.730956
multi-sample-all	COMEBin	megahit	MGYG000089024	ERR1136637	cov_fs	0.838815
multi-sample-all	COMEBin	megahit	MGYG000151174	ERR1136637	cov_pr	0.973551
multi-sample-all	COMEBin	megahit	MGYG000151174	ERR1136637	cov_rc	0.822497
multi-sample-all	COMEBin	megahit	MGYG000151174	ERR1136637	cov_fs	0.891672
multi-sample-all	COMEBin	megahit	MGYG000000144	ERR1136838	cov_pr	0.996712
multi-sample-all	COMEBin	megahit	MGYG000000144	ERR1136838	cov_rc	0.79483
multi-sample-all	COMEBin	megahit	MGYG000000144	ERR1136838	cov_fs	0.884396
multi-sample-all	COMEBin	megahit	MGYG000000177	ERR1136838	cov_pr	0.999424
multi-sample-all	COMEBin	megahit	MGYG000000177	ERR1136838	cov_rc	0.727231
multi-sample-all	COMEBin	megahit	MGYG000000177	ERR1136838	cov_fs	0.841873
multi-sample-all	COMEBin	megahit	MGYG000001385	ERR1136838	cov_pr	0.982808
multi-sample-all	COMEBin	megahit	MGYG000001385	ERR1136838	cov_rc	0.789942
multi-sample-all	COMEBin	megahit	MGYG000001385	ERR1136838	cov_fs	0.875883
multi-sample-all	COMEBin	megahit	MGYG000006731	ERR1136838	cov_pr	0.986096
multi-sample-all	COMEBin	megahit	MGYG000006731	ERR1136838	cov_rc	0.735814
multi-sample-all	COMEBin	megahit	MGYG000006731	ERR1136838	cov_fs	0.842765
multi-sample-all	COMEBin	megahit	MGYG000163402	ERR1136838	cov_pr	0.996528
multi-sample-all	COMEBin	megahit	MGYG000163402	ERR1136838	cov_rc	0.785093
multi-sample-all	COMEBin	megahit	MGYG000163402	ERR1136838	cov_fs	0.878264
multi-sample-all	COMEBin	megahit	MGYG000204634	ERR1136838	cov_pr	0.997073
multi-sample-all	COMEBin	megahit	MGYG000204634	ERR1136838	cov_rc	0.761277
multi-sample-all	COMEBin	megahit	MGYG000204634	ERR1136838	cov_fs	0.863365
multi-sample-all	COMEBin	megahit	MGYG000001310	ERR1137171	cov_pr	0.973083
multi-sample-all	COMEBin	megahit	MGYG000001310	ERR1137171	cov_rc	0.712891
multi-sample-all	COMEBin	megahit	MGYG000001310	ERR1137171	cov_fs	0.822909
multi-sample-all	COMEBin	megahit	MGYG000009501	ERR1137025	cov_pr	0.995445
multi-sample-all	COMEBin	megahit	MGYG000009501	ERR1137025	cov_rc	0.691755
multi-sample-all	COMEBin	megahit	MGYG000009501	ERR1137025	cov_fs	0.816269
multi-sample-all	COMEBin	megahit	MGYG000005478	ERR1136915	cov_pr	0.975566
multi-sample-all	COMEBin	megahit	MGYG000005478	ERR1136915	cov_rc	0.430562
multi-sample-all	COMEBin	megahit	MGYG000005478	ERR1136915	cov_fs	0.597444
multi-sample-all	COMEBin	megahit	MGYG000063766	ERR1136915	cov_pr	0.968794
multi-sample-all	COMEBin	megahit	MGYG000063766	ERR1136915	cov_rc	0.608786
multi-sample-all	COMEBin	megahit	MGYG000063766	ERR1136915	cov_fs	0.747713
multi-sample-all	COMEBin	megahit	MGYG000000187	ERR1136954	cov_pr	0.992128
multi-sample-all	COMEBin	megahit	MGYG000000187	ERR1136954	cov_rc	0.640905
multi-sample-all	COMEBin	megahit	MGYG000000187	ERR1136954	cov_fs	0.778747
multi-sample-all	COMEBin	megahit	MGYG000258696	ERR1136968	cov_pr	0.995365
multi-sample-all	COMEBin	megahit	MGYG000258696	ERR1136968	cov_rc	0.70293
multi-sample-all	COMEBin	megahit	MGYG000258696	ERR1136968	cov_fs	0.82397
multi-sample-all	COMEBin	megahit	MGYG000255548	ERR1137125	cov_pr	0.988521
multi-sample-all	COMEBin	megahit	MGYG000255548	ERR1137125	cov_rc	0.57364
multi-sample-all	COMEBin	megahit	MGYG000255548	ERR1137125	cov_fs	0.725988
multi-sample-all	COMEBin	megahit	MGYG000000028	ERR1136982	cov_pr	0.975146
multi-sample-all	COMEBin	megahit	MGYG000000028	ERR1136982	cov_rc	0.315381
multi-sample-all	COMEBin	megahit	MGYG000000028	ERR1136982	cov_fs	0.476616
multi-sample-all	COMEBin	megahit	MGYG000068447	ERR1136982	cov_pr	0.992826
multi-sample-all	COMEBin	megahit	MGYG000068447	ERR1136982	cov_rc	0.727445
multi-sample-all	COMEBin	megahit	MGYG000068447	ERR1136982	cov_fs	0.839666
multi-sample-all	COMEBin	megahit	MGYG000204634	ERR1136982	cov_pr	0.983693
multi-sample-all	COMEBin	megahit	MGYG000204634	ERR1136982	cov_rc	0.723225
multi-sample-all	COMEBin	megahit	MGYG000204634	ERR1136982	cov_fs	0.833586
multi-sample-all	COMEBin	megahit	MGYG000256707	ERR1136982	cov_pr	0.998159
multi-sample-all	COMEBin	megahit	MGYG000256707	ERR1136982	cov_rc	0.427354
multi-sample-all	COMEBin	megahit	MGYG000256707	ERR1136982	cov_fs	0.598475
multi-sample-all	COMEBin	megahit	MGYG000089048	ERR1136646	cov_pr	0.998547
multi-sample-all	COMEBin	megahit	MGYG000089048	ERR1136646	cov_rc	0.553768
multi-sample-all	COMEBin	megahit	MGYG000089048	ERR1136646	cov_fs	0.712437
multi-sample-all	COMEBin	megahit	MGYG000002540	ERR1137055	cov_pr	0.991108
multi-sample-all	COMEBin	megahit	MGYG000002540	ERR1137055	cov_rc	0.713262
multi-sample-all	COMEBin	megahit	MGYG000002540	ERR1137055	cov_fs	0.829538
multi-sample-all	COMEBin	megahit	MGYG000213208	ERR1137055	cov_pr	1
multi-sample-all	COMEBin	megahit	MGYG000213208	ERR1137055	cov_rc	0.774495
multi-sample-all	COMEBin	megahit	MGYG000213208	ERR1137055	cov_fs	0.872919
multi-sample-all	COMEBin	megahit	MGYG000076637	ERR1136838	cov_pr	0.983267
multi-sample-all	COMEBin	megahit	MGYG000076637	ERR1136838	cov_rc	0.707166
multi-sample-all	COMEBin	megahit	MGYG000076637	ERR1136838	cov_fs	0.822669
multi-sample-all	COMEBin	megahit	MGYG000198108	ERR1136838	cov_pr	0.984577
multi-sample-all	COMEBin	megahit	MGYG000198108	ERR1136838	cov_rc	0.717936
multi-sample-all	COMEBin	megahit	MGYG000198108	ERR1136838	cov_fs	0.830377
multi-sample-all	COMEBin	megahit	MGYG000021115	ERR1136889	cov_pr	0.96396
multi-sample-all	COMEBin	megahit	MGYG000021115	ERR1136889	cov_rc	0.728612
multi-sample-all	COMEBin	megahit	MGYG000021115	ERR1136889	cov_fs	0.829924
multi-sample-all	COMEBin	megahit	MGYG000148377	ERR1136889	cov_pr	0.994453
multi-sample-all	COMEBin	megahit	MGYG000148377	ERR1136889	cov_rc	0.711764
multi-sample-all	COMEBin	megahit	MGYG000148377	ERR1136889	cov_fs	0.82969
multi-sample-all	COMEBin	megahit	MGYG000025661	ERR1136754	cov_pr	0.977398
multi-sample-all	COMEBin	megahit	MGYG000025661	ERR1136754	cov_rc	0.797917
multi-sample-all	COMEBin	megahit	MGYG000025661	ERR1136754	cov_fs	0.878585
multi-sample-all	COMEBin	megahit	MGYG000010975	ERR1136906	cov_pr	0.963938
multi-sample-all	COMEBin	megahit	MGYG000010975	ERR1136906	cov_rc	0.679766
multi-sample-all	COMEBin	megahit	MGYG000010975	ERR1136906	cov_fs	0.797287
multi-sample-all	COMEBin	megahit	MGYG000021115	ERR1136819	cov_pr	0.987804
multi-sample-all	COMEBin	megahit	MGYG000021115	ERR1136819	cov_rc	0.699082
multi-sample-all	COMEBin	megahit	MGYG000021115	ERR1136819	cov_fs	0.818735
multi-sample-all	COMEBin	megahit	MGYG000006755	ERR1137208	cov_pr	0.894613
multi-sample-all	COMEBin	megahit	MGYG000006755	ERR1137208	cov_rc	0.283419
multi-sample-all	COMEBin	megahit	MGYG000006755	ERR1137208	cov_fs	0.430464
multi-sample-all	COMEBin	megahit	MGYG000282310	ERR1137208	cov_pr	0.978723
multi-sample-all	COMEBin	megahit	MGYG000282310	ERR1137208	cov_rc	0.509451
multi-sample-all	COMEBin	megahit	MGYG000282310	ERR1137208	cov_fs	0.670098
multi-sample-all	COMEBin	megahit	MGYG000009501	ERR1137202	cov_pr	0.988627
multi-sample-all	COMEBin	megahit	MGYG000009501	ERR1137202	cov_rc	0.691463
multi-sample-all	COMEBin	megahit	MGYG000009501	ERR1137202	cov_fs	0.813764
multi-sample-all	COMEBin	megahit	MGYG000000253	ERR1136949	cov_pr	0.977151
multi-sample-all	COMEBin	megahit	MGYG000000253	ERR1136949	cov_rc	0.718784
multi-sample-all	COMEBin	megahit	MGYG000000253	ERR1136949	cov_fs	0.828287
multi-sample-all	COMEBin	megahit	MGYG000187687	ERR1136949	cov_pr	0.991153
multi-sample-all	COMEBin	megahit	MGYG000187687	ERR1136949	cov_rc	0.719644
multi-sample-all	COMEBin	megahit	MGYG000187687	ERR1136949	cov_fs	0.833854
multi-sample-all	COMEBin	megahit	MGYG000245520	ERR1136949	cov_pr	0.993711
multi-sample-all	COMEBin	megahit	MGYG000245520	ERR1136949	cov_rc	0.752942
multi-sample-all	COMEBin	megahit	MGYG000245520	ERR1136949	cov_fs	0.856732
multi-sample-all	COMEBin	megahit	MGYG000271767	ERR1136949	cov_pr	0.99568
multi-sample-all	COMEBin	megahit	MGYG000271767	ERR1136949	cov_rc	0.705618
multi-sample-all	COMEBin	megahit	MGYG000271767	ERR1136949	cov_fs	0.825922
multi-sample-all	COMEBin	megahit	MGYG000147506	ERR1136714	cov_pr	0.972508
multi-sample-all	COMEBin	megahit	MGYG000147506	ERR1136714	cov_rc	0.72307
multi-sample-all	COMEBin	megahit	MGYG000147506	ERR1136714	cov_fs	0.829442
multi-sample-all	COMEBin	megahit	MGYG000000022	ERR1136915	cov_pr	0.986435
multi-sample-all	COMEBin	megahit	MGYG000000022	ERR1136915	cov_rc	0.585455
multi-sample-all	COMEBin	megahit	MGYG000000022	ERR1136915	cov_fs	0.734801
multi-sample-all	COMEBin	megahit	MGYG000010975	ERR1136915	cov_pr	0.979593
multi-sample-all	COMEBin	megahit	MGYG000010975	ERR1136915	cov_rc	0.364582
multi-sample-all	COMEBin	megahit	MGYG000010975	ERR1136915	cov_fs	0.531392
multi-sample-all	COMEBin	megahit	MGYG000000243	ERR1137095	cov_pr	0.941541
multi-sample-all	COMEBin	megahit	MGYG000000243	ERR1137095	cov_rc	0.422878
multi-sample-all	COMEBin	megahit	MGYG000000243	ERR1137095	cov_fs	0.583628
multi-sample-all	COMEBin	megahit	MGYG000001521	ERR1136844	cov_pr	0.996397
multi-sample-all	COMEBin	megahit	MGYG000001521	ERR1136844	cov_rc	0.70928
multi-sample-all	COMEBin	megahit	MGYG000001521	ERR1136844	cov_fs	0.828673
multi-sample-all	COMEBin	megahit	MGYG000010975	ERR1136844	cov_pr	0.982674
multi-sample-all	COMEBin	megahit	MGYG000010975	ERR1136844	cov_rc	0.702194
multi-sample-all	COMEBin	megahit	MGYG000010975	ERR1136844	cov_fs	0.819088
multi-sample-all	COMEBin	megahit	MGYG000071224	ERR1136844	cov_pr	0.995867
multi-sample-all	COMEBin	megahit	MGYG000071224	ERR1136844	cov_rc	0.79008
multi-sample-all	COMEBin	megahit	MGYG000071224	ERR1136844	cov_fs	0.881118
multi-sample-all	COMEBin	megahit	MGYG000086046	ERR1136844	cov_pr	0.986639
multi-sample-all	COMEBin	megahit	MGYG000086046	ERR1136844	cov_rc	0.708764
multi-sample-all	COMEBin	megahit	MGYG000086046	ERR1136844	cov_fs	0.82493
multi-sample-all	COMEBin	megahit	MGYG000107466	ERR1136844	cov_pr	0.99887
multi-sample-all	COMEBin	megahit	MGYG000107466	ERR1136844	cov_rc	0.73343
multi-sample-all	COMEBin	megahit	MGYG000107466	ERR1136844	cov_fs	0.845813
multi-sample-all	COMEBin	megahit	MGYG000204634	ERR1136844	cov_pr	0.996471
multi-sample-all	COMEBin	megahit	MGYG000204634	ERR1136844	cov_rc	0.709706
multi-sample-all	COMEBin	megahit	MGYG000204634	ERR1136844	cov_fs	0.82899
multi-sample-all	COMEBin	megahit	MGYG000000105	ERR1136976	cov_pr	0.980289
multi-sample-all	COMEBin	megahit	MGYG000000105	ERR1136976	cov_rc	0.686565
multi-sample-all	COMEBin	megahit	MGYG000000105	ERR1136976	cov_fs	0.807547
multi-sample-all	COMEBin	megahit	MGYG000002545	ERR1137122	cov_pr	0.962263
multi-sample-all	COMEBin	megahit	MGYG000002545	ERR1137122	cov_rc	0.609218
multi-sample-all	COMEBin	megahit	MGYG000002545	ERR1137122	cov_fs	0.746083
multi-sample-all	COMEBin	megahit	MGYG000006134	ERR1136629	cov_pr	0.994733
multi-sample-all	COMEBin	megahit	MGYG000006134	ERR1136629	cov_rc	0.743031
multi-sample-all	COMEBin	megahit	MGYG000006134	ERR1136629	cov_fs	0.850654
multi-sample-all	COMEBin	megahit	MGYG000006858	ERR1137218	cov_pr	0.932542
multi-sample-all	COMEBin	megahit	MGYG000006858	ERR1137218	cov_rc	0.725993
multi-sample-all	COMEBin	megahit	MGYG000006858	ERR1137218	cov_fs	0.816406
multi-sample-all	COMEBin	megahit	MGYG000076231	ERR1136731	cov_pr	1
multi-sample-all	COMEBin	megahit	MGYG000076231	ERR1136731	cov_rc	0.698391
multi-sample-all	COMEBin	megahit	MGYG000076231	ERR1136731	cov_fs	0.822415
multi-sample-all	COMEBin	megahit	MGYG000285953	ERR1136731	cov_pr	1
multi-sample-all	COMEBin	megahit	MGYG000285953	ERR1136731	cov_rc	0.62229
multi-sample-all	COMEBin	megahit	MGYG000285953	ERR1136731	cov_fs	0.767174
multi-sample-all	COMEBin	megahit	MGYG000285953	ERR1137125	cov_pr	0.260562
multi-sample-all	COMEBin	megahit	MGYG000285953	ERR1137125	cov_rc	0.707773
multi-sample-all	COMEBin	megahit	MGYG000285953	ERR1137125	cov_fs	0.380898
multi-sample-all	COMEBin	megahit	MGYG000221347	ERR1137218	cov_pr	0.9904
multi-sample-all	COMEBin	megahit	MGYG000221347	ERR1137218	cov_rc	0.290316
multi-sample-all	COMEBin	megahit	MGYG000221347	ERR1137218	cov_fs	0.449012
multi-sample-all	COMEBin	megahit	MGYG000063766	ERR1136732	cov_pr	0.970579
multi-sample-all	COMEBin	megahit	MGYG000063766	ERR1136732	cov_rc	0.526912
multi-sample-all	COMEBin	megahit	MGYG000063766	ERR1136732	cov_fs	0.683022
multi-sample-all	COMEBin	megahit	MGYG000046506	ERR1137117	cov_pr	0.990735
multi-sample-all	COMEBin	megahit	MGYG000046506	ERR1137117	cov_rc	0.423834
multi-sample-all	COMEBin	megahit	MGYG000046506	ERR1137117	cov_fs	0.59369
multi-sample-all	COMEBin	megahit	MGYG000179621	ERR1137117	cov_pr	1
multi-sample-all	COMEBin	megahit	MGYG000179621	ERR1137117	cov_rc	0.459374
multi-sample-all	COMEBin	megahit	MGYG000179621	ERR1137117	cov_fs	0.62955
multi-sample-all	COMEBin	megahit	MGYG000088657	ERR1136791	cov_pr	0.998403
multi-sample-all	COMEBin	megahit	MGYG000088657	ERR1136791	cov_rc	0.616194
multi-sample-all	COMEBin	megahit	MGYG000088657	ERR1136791	cov_fs	0.76206
multi-sample-all	COMEBin	megahit	MGYG000006675	ERR1136731	cov_pr	0.463468
multi-sample-all	COMEBin	megahit	MGYG000006675	ERR1136731	cov_rc	0.623919
multi-sample-all	COMEBin	megahit	MGYG000006675	ERR1136731	cov_fs	0.531856
multi-sample-all	COMEBin	megahit	MGYG000120645	ERR1136731	cov_pr	0.956559
multi-sample-all	COMEBin	megahit	MGYG000120645	ERR1136731	cov_rc	0.58861
multi-sample-all	COMEBin	megahit	MGYG000120645	ERR1136731	cov_fs	0.728775
multi-sample-all	COMEBin	megahit	MGYG000139673	ERR1136731	cov_pr	0.93056
multi-sample-all	COMEBin	megahit	MGYG000139673	ERR1136731	cov_rc	0.473962
multi-sample-all	COMEBin	megahit	MGYG000139673	ERR1136731	cov_fs	0.628043
multi-sample-all	COMEBin	megahit	MGYG000282890	ERR1136731	cov_pr	0.996281
multi-sample-all	COMEBin	megahit	MGYG000282890	ERR1136731	cov_rc	0.689238
multi-sample-all	COMEBin	megahit	MGYG000282890	ERR1136731	cov_fs	0.814793
multi-sample-all	COMEBin	megahit	MGYG000001310	ERR1136813	cov_pr	0.989786
multi-sample-all	COMEBin	megahit	MGYG000001310	ERR1136813	cov_rc	0.707522
multi-sample-all	COMEBin	megahit	MGYG000001310	ERR1136813	cov_fs	0.825184
multi-sample-all	COMEBin	megahit	MGYG000002448	ERR1136813	cov_pr	0.99027
multi-sample-all	COMEBin	megahit	MGYG000002448	ERR1136813	cov_rc	0.707587
multi-sample-all	COMEBin	megahit	MGYG000002448	ERR1136813	cov_fs	0.825396
multi-sample-all	COMEBin	megahit	MGYG000285953	ERR1136813	cov_pr	0.991353
multi-sample-all	COMEBin	megahit	MGYG000285953	ERR1136813	cov_rc	0.751448
multi-sample-all	COMEBin	megahit	MGYG000285953	ERR1136813	cov_fs	0.854888
multi-sample-all	COMEBin	megahit	MGYG000000028	ERR1136617	cov_pr	0.997571
multi-sample-all	COMEBin	megahit	MGYG000000028	ERR1136617	cov_rc	0.411762
multi-sample-all	COMEBin	megahit	MGYG000000028	ERR1136617	cov_fs	0.582917
multi-sample-all	COMEBin	megahit	MGYG000212373	ERR1136823	cov_pr	0.982949
multi-sample-all	COMEBin	megahit	MGYG000212373	ERR1136823	cov_rc	0.713547
multi-sample-all	COMEBin	megahit	MGYG000212373	ERR1136823	cov_fs	0.826858
multi-sample-all	COMEBin	megahit	MGYG000000029	ERR1137069	cov_pr	0.980434
multi-sample-all	COMEBin	megahit	MGYG000000029	ERR1137069	cov_rc	0.76937
multi-sample-all	COMEBin	megahit	MGYG000000029	ERR1137069	cov_fs	0.862172
multi-sample-all	COMEBin	megahit	MGYG000256707	ERR1137097	cov_pr	0.998233
multi-sample-all	COMEBin	megahit	MGYG000256707	ERR1137097	cov_rc	0.730471
multi-sample-all	COMEBin	megahit	MGYG000256707	ERR1137097	cov_fs	0.843615
multi-sample-all	COMEBin	megahit	MGYG000284455	ERR1137097	cov_pr	0.996986
multi-sample-all	COMEBin	megahit	MGYG000284455	ERR1137097	cov_rc	0.719736
multi-sample-all	COMEBin	megahit	MGYG000284455	ERR1137097	cov_fs	0.835973
multi-sample-all	COMEBin	megahit	MGYG000270281	ERR1136621	cov_pr	0.978085
multi-sample-all	COMEBin	megahit	MGYG000270281	ERR1136621	cov_rc	0.247468
multi-sample-all	COMEBin	megahit	MGYG000270281	ERR1136621	cov_fs	0.394996
multi-sample-all	COMEBin	megahit	MGYG000033873	ERR1136720	cov_pr	0.976821
multi-sample-all	COMEBin	megahit	MGYG000033873	ERR1136720	cov_rc	0.626092
multi-sample-all	COMEBin	megahit	MGYG000033873	ERR1136720	cov_fs	0.763086
multi-sample-all	COMEBin	megahit	MGYG000068447	ERR1136720	cov_pr	0.997466
multi-sample-all	COMEBin	megahit	MGYG000068447	ERR1136720	cov_rc	0.403162
multi-sample-all	COMEBin	megahit	MGYG000068447	ERR1136720	cov_fs	0.574229
multi-sample-all	COMEBin	megahit	MGYG000083923	ERR1136720	cov_pr	0.829731
multi-sample-all	COMEBin	megahit	MGYG000083923	ERR1136720	cov_rc	0.386177
multi-sample-all	COMEBin	megahit	MGYG000083923	ERR1136720	cov_fs	0.527051
multi-sample-all	COMEBin	megahit	MGYG000174706	ERR1136631	cov_pr	0.974527
multi-sample-all	COMEBin	megahit	MGYG000174706	ERR1136631	cov_rc	0.618606
multi-sample-all	COMEBin	megahit	MGYG000174706	ERR1136631	cov_fs	0.756809
multi-sample-all	COMEBin	megahit	MGYG000000033	ERR1136806	cov_pr	0.996139
multi-sample-all	COMEBin	megahit	MGYG000000033	ERR1136806	cov_rc	0.695691
multi-sample-all	COMEBin	megahit	MGYG000000033	ERR1136806	cov_fs	0.819237
multi-sample-all	COMEBin	megahit	MGYG000000028	ERR1137134	cov_pr	0.998175
multi-sample-all	COMEBin	megahit	MGYG000000028	ERR1137134	cov_rc	0.3803
multi-sample-all	COMEBin	megahit	MGYG000000028	ERR1137134	cov_fs	0.550762
multi-sample-all	COMEBin	megahit	MGYG000155264	ERR1137134	cov_pr	0.993447
multi-sample-all	COMEBin	megahit	MGYG000155264	ERR1137134	cov_rc	0.548282
multi-sample-all	COMEBin	megahit	MGYG000155264	ERR1137134	cov_fs	0.706596
multi-sample-all	COMEBin	megahit	MGYG000000144	ERR1136894	cov_pr	0.996495
multi-sample-all	COMEBin	megahit	MGYG000000144	ERR1136894	cov_rc	0.392166
multi-sample-all	COMEBin	megahit	MGYG000000144	ERR1136894	cov_fs	0.562832
multi-sample-all	COMEBin	megahit	MGYG000006088	ERR1136894	cov_pr	1
multi-sample-all	COMEBin	megahit	MGYG000006088	ERR1136894	cov_rc	0.396743
multi-sample-all	COMEBin	megahit	MGYG000006088	ERR1136894	cov_fs	0.568098
multi-sample-all	COMEBin	megahit	MGYG000082915	ERR1136894	cov_pr	0.963585
multi-sample-all	COMEBin	megahit	MGYG000082915	ERR1136894	cov_rc	0.417978
multi-sample-all	COMEBin	megahit	MGYG000082915	ERR1136894	cov_fs	0.583046
multi-sample-all	COMEBin	megahit	MGYG000147839	ERR1136695	cov_pr	0.989969
multi-sample-all	COMEBin	megahit	MGYG000147839	ERR1136695	cov_rc	0.77042
multi-sample-all	COMEBin	megahit	MGYG000147839	ERR1136695	cov_fs	0.866504
multi-sample-all	COMEBin	megahit	MGYG000000065	ERR1137187	cov_pr	0.987227
multi-sample-all	COMEBin	megahit	MGYG000000065	ERR1137187	cov_rc	0.647383
multi-sample-all	COMEBin	megahit	MGYG000000065	ERR1137187	cov_fs	0.781977
multi-sample-all	COMEBin	megahit	MGYG000067023	ERR1137187	cov_pr	0.996121
multi-sample-all	COMEBin	megahit	MGYG000067023	ERR1137187	cov_rc	0.325184
multi-sample-all	COMEBin	megahit	MGYG000067023	ERR1137187	cov_fs	0.490307
multi-sample-all	COMEBin	megahit	MGYG000107881	ERR1137187	cov_pr	0.994171
multi-sample-all	COMEBin	megahit	MGYG000107881	ERR1137187	cov_rc	0.42638
multi-sample-all	COMEBin	megahit	MGYG000107881	ERR1137187	cov_fs	0.596803
multi-sample-all	COMEBin	megahit	MGYG000280452	ERR1137187	cov_pr	0.976759
multi-sample-all	COMEBin	megahit	MGYG000280452	ERR1137187	cov_rc	0.586896
multi-sample-all	COMEBin	megahit	MGYG000280452	ERR1137187	cov_fs	0.733226
multi-sample-all	COMEBin	megahit	MGYG000088657	ERR1136778	cov_pr	0.961493
multi-sample-all	COMEBin	megahit	MGYG000088657	ERR1136778	cov_rc	0.728086
multi-sample-all	COMEBin	megahit	MGYG000088657	ERR1136778	cov_fs	0.828668
multi-sample-all	COMEBin	megahit	MGYG000036718	ERR1136838	cov_pr	1
multi-sample-all	COMEBin	megahit	MGYG000036718	ERR1136838	cov_rc	0.645436
multi-sample-all	COMEBin	megahit	MGYG000036718	ERR1136838	cov_fs	0.784517
multi-sample-all	COMEBin	megahit	MGYG000000084	ERR1137120	cov_pr	0.995514
multi-sample-all	COMEBin	megahit	MGYG000000084	ERR1137120	cov_rc	0.782927
multi-sample-all	COMEBin	megahit	MGYG000000084	ERR1137120	cov_fs	0.876515
multi-sample-all	COMEBin	megahit	MGYG000001310	ERR1137120	cov_pr	0.973198
multi-sample-all	COMEBin	megahit	MGYG000001310	ERR1137120	cov_rc	0.728164
multi-sample-all	COMEBin	megahit	MGYG000001310	ERR1137120	cov_fs	0.833035
multi-sample-all	COMEBin	megahit	MGYG000179621	ERR1137120	cov_pr	0.973462
multi-sample-all	COMEBin	megahit	MGYG000179621	ERR1137120	cov_rc	0.79821
multi-sample-all	COMEBin	megahit	MGYG000179621	ERR1137120	cov_fs	0.877168
multi-sample-all	COMEBin	megahit	MGYG000257557	ERR1136845	cov_pr	0.958261
multi-sample-all	COMEBin	megahit	MGYG000257557	ERR1136845	cov_rc	0.705835
multi-sample-all	COMEBin	megahit	MGYG000257557	ERR1136845	cov_fs	0.812903
multi-sample-all	COMEBin	megahit	MGYG000241024	ERR1136946	cov_pr	0.964114
multi-sample-all	COMEBin	megahit	MGYG000241024	ERR1136946	cov_rc	0.37115
multi-sample-all	COMEBin	megahit	MGYG000241024	ERR1136946	cov_fs	0.53597
multi-sample-all	COMEBin	megahit	MGYG000009501	ERR1136773	cov_pr	1
multi-sample-all	COMEBin	megahit	MGYG000009501	ERR1136773	cov_rc	0.548473
multi-sample-all	COMEBin	megahit	MGYG000009501	ERR1136773	cov_fs	0.708405
multi-sample-all	COMEBin	megahit	MGYG000000177	ERR1136844	cov_pr	0.995616
multi-sample-all	COMEBin	megahit	MGYG000000177	ERR1136844	cov_rc	0.697813
multi-sample-all	COMEBin	megahit	MGYG000000177	ERR1136844	cov_fs	0.820529
multi-sample-all	COMEBin	megahit	MGYG000139333	ERR1136844	cov_pr	0.967713
multi-sample-all	COMEBin	megahit	MGYG000139333	ERR1136844	cov_rc	0.635364
multi-sample-all	COMEBin	megahit	MGYG000139333	ERR1136844	cov_fs	0.767087
multi-sample-all	COMEBin	megahit	MGYG000002274	ERR1136621	cov_pr	0.990148
multi-sample-all	COMEBin	megahit	MGYG000002274	ERR1136621	cov_rc	0.700319
multi-sample-all	COMEBin	megahit	MGYG000002274	ERR1136621	cov_fs	0.820388
multi-sample-all	COMEBin	megahit	MGYG000177675	ERR1136754	cov_pr	0.994018
multi-sample-all	COMEBin	megahit	MGYG000177675	ERR1136754	cov_rc	0.453472
multi-sample-all	COMEBin	megahit	MGYG000177675	ERR1136754	cov_fs	0.622816
multi-sample-all	COMEBin	megahit	MGYG000143313	ERR1136732	cov_pr	0.960296
multi-sample-all	COMEBin	megahit	MGYG000143313	ERR1136732	cov_rc	0.648222
multi-sample-all	COMEBin	megahit	MGYG000143313	ERR1136732	cov_fs	0.773986
multi-sample-all	COMEBin	megahit	MGYG000008142	ERR1136606	cov_pr	1
multi-sample-all	COMEBin	megahit	MGYG000008142	ERR1136606	cov_rc	0.412119
multi-sample-all	COMEBin	megahit	MGYG000008142	ERR1136606	cov_fs	0.583689
multi-sample-all	COMEBin	megahit	MGYG000004658	ERR1136831	cov_pr	0.955151
multi-sample-all	COMEBin	megahit	MGYG000004658	ERR1136831	cov_rc	0.704344
multi-sample-all	COMEBin	megahit	MGYG000004658	ERR1136831	cov_fs	0.810795
multi-sample-all	COMEBin	megahit	MGYG000256707	ERR1136831	cov_pr	0.994577
multi-sample-all	COMEBin	megahit	MGYG000256707	ERR1136831	cov_rc	0.740678
multi-sample-all	COMEBin	megahit	MGYG000256707	ERR1136831	cov_fs	0.849052
multi-sample-all	COMEBin	megahit	MGYG000135271	ERR1136968	cov_pr	0.967062
multi-sample-all	COMEBin	megahit	MGYG000135271	ERR1136968	cov_rc	0.452691
multi-sample-all	COMEBin	megahit	MGYG000135271	ERR1136968	cov_fs	0.616699
multi-sample-all	COMEBin	megahit	MGYG000172417	ERR1136968	cov_pr	0.990529
multi-sample-all	COMEBin	megahit	MGYG000172417	ERR1136968	cov_rc	0.620898
multi-sample-all	COMEBin	megahit	MGYG000172417	ERR1136968	cov_fs	0.76332
multi-sample-all	COMEBin	megahit	MGYG000047509	ERR1136982	cov_pr	0.895632
multi-sample-all	COMEBin	megahit	MGYG000047509	ERR1136982	cov_rc	0.312241
multi-sample-all	COMEBin	megahit	MGYG000047509	ERR1136982	cov_fs	0.46305
multi-sample-all	COMEBin	megahit	MGYG000089048	ERR1136982	cov_pr	0.994407
multi-sample-all	COMEBin	megahit	MGYG000089048	ERR1136982	cov_rc	0.299223
multi-sample-all	COMEBin	megahit	MGYG000089048	ERR1136982	cov_fs	0.460023
multi-sample-all	COMEBin	megahit	MGYG000002286	ERR1137171	cov_pr	1
multi-sample-all	COMEBin	megahit	MGYG000002286	ERR1137171	cov_rc	0.499496
multi-sample-all	COMEBin	megahit	MGYG000002286	ERR1137171	cov_fs	0.666219
multi-sample-all	COMEBin	megahit	MGYG000197342	ERR1136967	cov_pr	0.992832
multi-sample-all	COMEBin	megahit	MGYG000197342	ERR1136967	cov_rc	0.297377
multi-sample-all	COMEBin	megahit	MGYG000197342	ERR1136967	cov_fs	0.45767
multi-sample-all	COMEBin	megahit	MGYG000007025	ERR1136604	cov_pr	0.0492521
multi-sample-all	COMEBin	megahit	MGYG000007025	ERR1136604	cov_rc	0.0472153
multi-sample-all	COMEBin	megahit	MGYG000007025	ERR1136604	cov_fs	0.0482122
multi-sample-all	COMEBin	megahit	MGYG000213128	ERR1137045	cov_pr	0.98527
multi-sample-all	COMEBin	megahit	MGYG000213128	ERR1137045	cov_rc	0.630027
multi-sample-all	COMEBin	megahit	MGYG000213128	ERR1137045	cov_fs	0.768585
multi-sample-all	COMEBin	megahit	MGYG000207445	ERR1136982	cov_pr	1
multi-sample-all	COMEBin	megahit	MGYG000207445	ERR1136982	cov_rc	0.299917
multi-sample-all	COMEBin	megahit	MGYG000207445	ERR1136982	cov_fs	0.46144
multi-sample-all	COMEBin	megahit	MGYG000285953	ERR1137134	cov_pr	0.997031
multi-sample-all	COMEBin	megahit	MGYG000285953	ERR1137134	cov_rc	0.689007
multi-sample-all	COMEBin	megahit	MGYG000285953	ERR1137134	cov_fs	0.814883
multi-sample-all	COMEBin	megahit	MGYG000002286	ERR1136845	cov_pr	0.987855
multi-sample-all	COMEBin	megahit	MGYG000002286	ERR1136845	cov_rc	0.532774
multi-sample-all	COMEBin	megahit	MGYG000002286	ERR1136845	cov_fs	0.692218
multi-sample-all	COMEBin	megahit	MGYG000107881	ERR1136845	cov_pr	0.993824
multi-sample-all	COMEBin	megahit	MGYG000107881	ERR1136845	cov_rc	0.339725
multi-sample-all	COMEBin	megahit	MGYG000107881	ERR1136845	cov_fs	0.506358
multi-sample-all	COMEBin	megahit	MGYG000078588	ERR1136739	cov_pr	0.984568
multi-sample-all	COMEBin	megahit	MGYG000078588	ERR1136739	cov_rc	0.633084
multi-sample-all	COMEBin	megahit	MGYG000078588	ERR1136739	cov_fs	0.77064
multi-sample-all	COMEBin	megahit	MGYG000245520	ERR1136739	cov_pr	0.952756
multi-sample-all	COMEBin	megahit	MGYG000245520	ERR1136739	cov_rc	0.627328
multi-sample-all	COMEBin	megahit	MGYG000245520	ERR1136739	cov_fs	0.75653
multi-sample-all	COMEBin	megahit	MGYG000003697	ERR1136697	cov_pr	0.990443
multi-sample-all	COMEBin	megahit	MGYG000003697	ERR1136697	cov_rc	0.361557
multi-sample-all	COMEBin	megahit	MGYG000003697	ERR1136697	cov_fs	0.529736
multi-sample-all	COMEBin	megahit	MGYG000223404	ERR1136723	cov_pr	0.992781
multi-sample-all	COMEBin	megahit	MGYG000223404	ERR1136723	cov_rc	0.647188
multi-sample-all	COMEBin	megahit	MGYG000223404	ERR1136723	cov_fs	0.783571
multi-sample-all	COMEBin	megahit	MGYG000005433	ERR1136889	cov_pr	0.721687
multi-sample-all	COMEBin	megahit	MGYG000005433	ERR1136889	cov_rc	0.182671
multi-sample-all	COMEBin	megahit	MGYG000005433	ERR1136889	cov_fs	0.291547
multi-sample-all	COMEBin	megahit	MGYG000179621	ERR1136889	cov_pr	0.868853
multi-sample-all	COMEBin	megahit	MGYG000179621	ERR1136889	cov_rc	0.613978
multi-sample-all	COMEBin	megahit	MGYG000179621	ERR1136889	cov_fs	0.719511
multi-sample-all	COMEBin	megahit	MGYG000206647	ERR1136889	cov_pr	0.995802
multi-sample-all	COMEBin	megahit	MGYG000206647	ERR1136889	cov_rc	0.552315
multi-sample-all	COMEBin	megahit	MGYG000206647	ERR1136889	cov_fs	0.710536
multi-sample-all	COMEBin	megahit	MGYG000001707	ERR1136795	cov_pr	0.987203
multi-sample-all	COMEBin	megahit	MGYG000001707	ERR1136795	cov_rc	0.492221
multi-sample-all	COMEBin	megahit	MGYG000001707	ERR1136795	cov_fs	0.656907
multi-sample-all	COMEBin	megahit	MGYG000008142	ERR1136795	cov_pr	0.759456
multi-sample-all	COMEBin	megahit	MGYG000008142	ERR1136795	cov_rc	0.431484
multi-sample-all	COMEBin	megahit	MGYG000008142	ERR1136795	cov_fs	0.55031
multi-sample-all	COMEBin	megahit	MGYG000055687	ERR1136795	cov_pr	0.940172
multi-sample-all	COMEBin	megahit	MGYG000055687	ERR1136795	cov_rc	0.426415
multi-sample-all	COMEBin	megahit	MGYG000055687	ERR1136795	cov_fs	0.586723
multi-sample-all	COMEBin	megahit	MGYG000107881	ERR1136823	cov_pr	0.896721
multi-sample-all	COMEBin	megahit	MGYG000107881	ERR1136823	cov_rc	0.30238
multi-sample-all	COMEBin	megahit	MGYG000107881	ERR1136823	cov_fs	0.452256
multi-sample-all	COMEBin	megahit	MGYG000147839	ERR1137125	cov_pr	0.922519
multi-sample-all	COMEBin	megahit	MGYG000147839	ERR1137125	cov_rc	0.502429
multi-sample-all	COMEBin	megahit	MGYG000147839	ERR1137125	cov_fs	0.650551
multi-sample-all	COMEBin	megahit	MGYG000245520	ERR1136915	cov_pr	0.995523
multi-sample-all	COMEBin	megahit	MGYG000245520	ERR1136915	cov_rc	0.671273
multi-sample-all	COMEBin	megahit	MGYG000245520	ERR1136915	cov_fs	0.801859
multi-sample-all	COMEBin	megahit	MGYG000285953	ERR1136915	cov_pr	0.993505
multi-sample-all	COMEBin	megahit	MGYG000285953	ERR1136915	cov_rc	0.635177
multi-sample-all	COMEBin	megahit	MGYG000285953	ERR1136915	cov_fs	0.774923
multi-sample-all	COMEBin	megahit	MGYG000179621	ERR1136948	cov_pr	0.99917
multi-sample-all	COMEBin	megahit	MGYG000179621	ERR1136948	cov_rc	0.613716
multi-sample-all	COMEBin	megahit	MGYG000179621	ERR1136948	cov_fs	0.760384
multi-sample-all	COMEBin	megahit	MGYG000256239	ERR1136948	cov_pr	0.997035
multi-sample-all	COMEBin	megahit	MGYG000256239	ERR1136948	cov_rc	0.442177
multi-sample-all	COMEBin	megahit	MGYG000256239	ERR1136948	cov_fs	0.612649
multi-sample-all	COMEBin	megahit	MGYG000002286	ERR1136906	cov_pr	0.988246
multi-sample-all	COMEBin	megahit	MGYG000002286	ERR1136906	cov_rc	0.425973
multi-sample-all	COMEBin	megahit	MGYG000002286	ERR1136906	cov_fs	0.595333
multi-sample-all	COMEBin	megahit	MGYG000034265	ERR1136906	cov_pr	0.998368
multi-sample-all	COMEBin	megahit	MGYG000034265	ERR1136906	cov_rc	0.48734
multi-sample-all	COMEBin	megahit	MGYG000034265	ERR1136906	cov_fs	0.654967
multi-sample-all	COMEBin	megahit	MGYG000107881	ERR1136906	cov_pr	0.991767
multi-sample-all	COMEBin	megahit	MGYG000107881	ERR1136906	cov_rc	0.422456
multi-sample-all	COMEBin	megahit	MGYG000107881	ERR1136906	cov_fs	0.59252
multi-sample-all	COMEBin	megahit	MGYG000271767	ERR1136906	cov_pr	0.998158
multi-sample-all	COMEBin	megahit	MGYG000271767	ERR1136906	cov_rc	0.319166
multi-sample-all	COMEBin	megahit	MGYG000271767	ERR1136906	cov_fs	0.483674
multi-sample-all	COMEBin	megahit	MGYG000289294	ERR1137142	cov_pr	1
multi-sample-all	COMEBin	megahit	MGYG000289294	ERR1137142	cov_rc	0.338068
multi-sample-all	COMEBin	megahit	MGYG000289294	ERR1137142	cov_fs	0.505308
multi-sample-all	COMEBin	megahit	MGYG000136675	ERR1137120	cov_pr	1
multi-sample-all	COMEBin	megahit	MGYG000136675	ERR1137120	cov_rc	0.31882
multi-sample-all	COMEBin	megahit	MGYG000136675	ERR1137120	cov_fs	0.483492
multi-sample-all	COMEBin	megahit	MGYG000258696	ERR1137120	cov_pr	0.99631
multi-sample-all	COMEBin	megahit	MGYG000258696	ERR1137120	cov_rc	0.651029
multi-sample-all	COMEBin	megahit	MGYG000258696	ERR1137120	cov_fs	0.787484
multi-sample-all	COMEBin	megahit	MGYG000285953	ERR1137120	cov_pr	0.995623
multi-sample-all	COMEBin	megahit	MGYG000285953	ERR1137120	cov_rc	0.316024
multi-sample-all	COMEBin	megahit	MGYG000285953	ERR1137120	cov_fs	0.479765
multi-sample-all	COMEBin	megahit	MGYG000055687	ERR1137034	cov_pr	1
multi-sample-all	COMEBin	megahit	MGYG000055687	ERR1137034	cov_rc	0.100019
multi-sample-all	COMEBin	megahit	MGYG000055687	ERR1137034	cov_fs	0.181849
multi-sample-all	COMEBin	megahit	MGYG000010975	ERR1136720	cov_pr	0.991835
multi-sample-all	COMEBin	megahit	MGYG000010975	ERR1136720	cov_rc	0.57438
multi-sample-all	COMEBin	megahit	MGYG000010975	ERR1136720	cov_fs	0.727474
multi-sample-all	COMEBin	megahit	MGYG000104362	ERR1136720	cov_pr	1
multi-sample-all	COMEBin	megahit	MGYG000104362	ERR1136720	cov_rc	0.493146
multi-sample-all	COMEBin	megahit	MGYG000104362	ERR1136720	cov_fs	0.660546
multi-sample-all	COMEBin	megahit	MGYG000213208	ERR1136964	cov_pr	0.994956
multi-sample-all	COMEBin	megahit	MGYG000213208	ERR1136964	cov_rc	0.557471
multi-sample-all	COMEBin	megahit	MGYG000213208	ERR1136964	cov_fs	0.714571
multi-sample-all	COMEBin	megahit	MGYG000280452	ERR1136964	cov_pr	0.972791
multi-sample-all	COMEBin	megahit	MGYG000280452	ERR1136964	cov_rc	0.287018
multi-sample-all	COMEBin	megahit	MGYG000280452	ERR1136964	cov_fs	0.443255
multi-sample-all	COMEBin	megahit	MGYG000021115	ERR1136723	cov_pr	1
multi-sample-all	COMEBin	megahit	MGYG000021115	ERR1136723	cov_rc	0.297848
multi-sample-all	COMEBin	megahit	MGYG000021115	ERR1136723	cov_fs	0.458988
multi-sample-all	COMEBin	megahit	MGYG000107881	ERR1137134	cov_pr	0.993228
multi-sample-all	COMEBin	megahit	MGYG000107881	ERR1137134	cov_rc	0.397806
multi-sample-all	COMEBin	megahit	MGYG000107881	ERR1137134	cov_fs	0.568084
multi-sample-all	COMEBin	megahit	MGYG000147839	ERR1137168	cov_pr	0.989054
multi-sample-all	COMEBin	megahit	MGYG000147839	ERR1137168	cov_rc	0.376634
multi-sample-all	COMEBin	megahit	MGYG000147839	ERR1137168	cov_fs	0.545529
multi-sample-all	COMEBin	megahit	MGYG000256707	ERR1137208	cov_pr	0.997865
multi-sample-all	COMEBin	megahit	MGYG000256707	ERR1137208	cov_rc	0.282343
multi-sample-all	COMEBin	megahit	MGYG000256707	ERR1137208	cov_fs	0.440148
multi-sample-all	COMEBin	megahit	MGYG000255548	ERR1137187	cov_pr	1
multi-sample-all	COMEBin	megahit	MGYG000255548	ERR1137187	cov_rc	0.280854
multi-sample-all	COMEBin	megahit	MGYG000255548	ERR1137187	cov_fs	0.438541
multi-sample-all	COMEBin	megahit	MGYG000000250	ERR1137033	cov_pr	0.999077
multi-sample-all	COMEBin	megahit	MGYG000000250	ERR1137033	cov_rc	0.695409
multi-sample-all	COMEBin	megahit	MGYG000000250	ERR1137033	cov_fs	0.820033
multi-sample-all	COMEBin	megahit	MGYG000002459	ERR1136764	cov_pr	1
multi-sample-all	COMEBin	megahit	MGYG000002459	ERR1136764	cov_rc	0.468754
multi-sample-all	COMEBin	megahit	MGYG000002459	ERR1136764	cov_fs	0.638301
multi-sample-all	COMEBin	megahit	MGYG000106971	ERR1136764	cov_pr	0.997416
multi-sample-all	COMEBin	megahit	MGYG000106971	ERR1136764	cov_rc	0.661142
multi-sample-all	COMEBin	megahit	MGYG000106971	ERR1136764	cov_fs	0.795189
multi-sample-all	COMEBin	megahit	MGYG000107881	ERR1136764	cov_pr	0.993947
multi-sample-all	COMEBin	megahit	MGYG000107881	ERR1136764	cov_rc	0.611736
multi-sample-all	COMEBin	megahit	MGYG000107881	ERR1136764	cov_fs	0.757352
multi-sample-all	COMEBin	megahit	MGYG000005478	ERR1136831	cov_pr	0.907472
multi-sample-all	COMEBin	megahit	MGYG000005478	ERR1136831	cov_rc	0.669858
multi-sample-all	COMEBin	megahit	MGYG000005478	ERR1136831	cov_fs	0.770767
multi-sample-all	COMEBin	megahit	MGYG000006143	ERR1136831	cov_pr	1
multi-sample-all	COMEBin	megahit	MGYG000006143	ERR1136831	cov_rc	0.659657
multi-sample-all	COMEBin	megahit	MGYG000006143	ERR1136831	cov_fs	0.794932
multi-sample-all	COMEBin	megahit	MGYG000000065	ERR1136887	cov_pr	0.980141
multi-sample-all	COMEBin	megahit	MGYG000000065	ERR1136887	cov_rc	0.389161
multi-sample-all	COMEBin	megahit	MGYG000000065	ERR1136887	cov_fs	0.55712
multi-sample-all	COMEBin	megahit	MGYG000006762	ERR1136853	cov_pr	0.971676
multi-sample-all	COMEBin	megahit	MGYG000006762	ERR1136853	cov_rc	0.482493
multi-sample-all	COMEBin	megahit	MGYG000006762	ERR1136853	cov_fs	0.644804
multi-sample-all	COMEBin	megahit	MGYG000179621	ERR1136853	cov_pr	0.998743
multi-sample-all	COMEBin	megahit	MGYG000179621	ERR1136853	cov_rc	0.679718
multi-sample-all	COMEBin	megahit	MGYG000179621	ERR1136853	cov_fs	0.808912
multi-sample-all	COMEBin	megahit	MGYG000194105	ERR1136853	cov_pr	0.99788
multi-sample-all	COMEBin	megahit	MGYG000194105	ERR1136853	cov_rc	0.481179
multi-sample-all	COMEBin	megahit	MGYG000194105	ERR1136853	cov_fs	0.649276
multi-sample-all	COMEBin	megahit	MGYG000256707	ERR1136853	cov_pr	0.995832
multi-sample-all	COMEBin	megahit	MGYG000256707	ERR1136853	cov_rc	0.343953
multi-sample-all	COMEBin	megahit	MGYG000256707	ERR1136853	cov_fs	0.511305
multi-sample-all	COMEBin	megahit	MGYG000284844	ERR1136853	cov_pr	0.99532
multi-sample-all	COMEBin	megahit	MGYG000284844	ERR1136853	cov_rc	0.48772
multi-sample-all	COMEBin	megahit	MGYG000284844	ERR1136853	cov_fs	0.654652
multi-sample-all	COMEBin	megahit	MGYG000089024	ERR1136774	cov_pr	0.998817
multi-sample-all	COMEBin	megahit	MGYG000089024	ERR1136774	cov_rc	0.351993
multi-sample-all	COMEBin	megahit	MGYG000089024	ERR1136774	cov_fs	0.520542
multi-sample-all	COMEBin	megahit	MGYG000010975	ERR1136631	cov_pr	1
multi-sample-all	COMEBin	megahit	MGYG000010975	ERR1136631	cov_rc	0.404464
multi-sample-all	COMEBin	megahit	MGYG000010975	ERR1136631	cov_fs	0.575969
multi-sample-all	COMEBin	megahit	MGYG000002517	ERR1136721	cov_pr	0.995899
multi-sample-all	COMEBin	megahit	MGYG000002517	ERR1136721	cov_rc	0.535177
multi-sample-all	COMEBin	megahit	MGYG000002517	ERR1136721	cov_fs	0.696219
multi-sample-all	COMEBin	megahit	MGYG000120645	ERR1136721	cov_pr	0.976495
multi-sample-all	COMEBin	megahit	MGYG000120645	ERR1136721	cov_rc	0.30309
multi-sample-all	COMEBin	megahit	MGYG000120645	ERR1136721	cov_fs	0.462596
multi-sample-all	COMEBin	megahit	MGYG000187687	ERR1136721	cov_pr	0.996006
multi-sample-all	COMEBin	megahit	MGYG000187687	ERR1136721	cov_rc	0.333991
multi-sample-all	COMEBin	megahit	MGYG000187687	ERR1136721	cov_fs	0.500237
multi-sample-all	COMEBin	megahit	MGYG000195427	ERR1136721	cov_pr	0.981627
multi-sample-all	COMEBin	megahit	MGYG000195427	ERR1136721	cov_rc	0.491535
multi-sample-all	COMEBin	megahit	MGYG000195427	ERR1136721	cov_fs	0.655059
multi-sample-all	COMEBin	megahit	MGYG000229893	ERR1136721	cov_pr	1
multi-sample-all	COMEBin	megahit	MGYG000229893	ERR1136721	cov_rc	0.389325
multi-sample-all	COMEBin	megahit	MGYG000229893	ERR1136721	cov_fs	0.560452
multi-sample-all	COMEBin	megahit	MGYG000273882	ERR1136721	cov_pr	0.998152
multi-sample-all	COMEBin	megahit	MGYG000273882	ERR1136721	cov_rc	0.677766
multi-sample-all	COMEBin	megahit	MGYG000273882	ERR1136721	cov_fs	0.807334
multi-sample-all	COMEBin	megahit	MGYG000040636	ERR1136880	cov_pr	1
multi-sample-all	COMEBin	megahit	MGYG000040636	ERR1136880	cov_rc	0.510351
multi-sample-all	COMEBin	megahit	MGYG000040636	ERR1136880	cov_fs	0.675804
multi-sample-all	COMEBin	megahit	MGYG000104362	ERR1136880	cov_pr	0.994897
multi-sample-all	COMEBin	megahit	MGYG000104362	ERR1136880	cov_rc	0.633997
multi-sample-all	COMEBin	megahit	MGYG000104362	ERR1136880	cov_fs	0.774466
multi-sample-all	COMEBin	megahit	MGYG000258154	ERR1136880	cov_pr	0.988217
multi-sample-all	COMEBin	megahit	MGYG000258154	ERR1136880	cov_rc	0.537429
multi-sample-all	COMEBin	megahit	MGYG000258154	ERR1136880	cov_fs	0.696225
multi-sample-all	COMEBin	megahit	MGYG000001707	ERR1136806	cov_pr	1
multi-sample-all	COMEBin	megahit	MGYG000001707	ERR1136806	cov_rc	0.483343
multi-sample-all	COMEBin	megahit	MGYG000001707	ERR1136806	cov_fs	0.651694
multi-sample-all	COMEBin	megahit	MGYG000179621	ERR1136806	cov_pr	1
multi-sample-all	COMEBin	megahit	MGYG000179621	ERR1136806	cov_rc	0.68544
multi-sample-all	COMEBin	megahit	MGYG000179621	ERR1136806	cov_fs	0.813366
multi-sample-all	COMEBin	megahit	MGYG000044550	ERR1136714	cov_pr	1
multi-sample-all	COMEBin	megahit	MGYG000044550	ERR1136714	cov_rc	0.230037
multi-sample-all	COMEBin	megahit	MGYG000044550	ERR1136714	cov_fs	0.374033
multi-sample-all	COMEBin	megahit	MGYG000280452	ERR1136714	cov_pr	0.90832
multi-sample-all	COMEBin	megahit	MGYG000280452	ERR1136714	cov_rc	0.355231
multi-sample-all	COMEBin	megahit	MGYG000280452	ERR1136714	cov_fs	0.510725
multi-sample-all	COMEBin	megahit	MGYG000003697	ERR1137117	cov_pr	0.992426
multi-sample-all	COMEBin	megahit	MGYG000003697	ERR1137117	cov_rc	0.420131
multi-sample-all	COMEBin	megahit	MGYG000003697	ERR1137117	cov_fs	0.590347
multi-sample-all	COMEBin	megahit	MGYG000006261	ERR1136686	cov_pr	0.996497
multi-sample-all	COMEBin	megahit	MGYG000006261	ERR1136686	cov_rc	0.382578
multi-sample-all	COMEBin	megahit	MGYG000006261	ERR1136686	cov_fs	0.552889
multi-sample-all	COMEBin	megahit	MGYG000048233	ERR1136838	cov_pr	1
multi-sample-all	COMEBin	megahit	MGYG000048233	ERR1136838	cov_rc	0.418281
multi-sample-all	COMEBin	megahit	MGYG000048233	ERR1136838	cov_fs	0.589842
multi-sample-all	COMEBin	megahit	MGYG000104362	ERR1136838	cov_pr	1
multi-sample-all	COMEBin	megahit	MGYG000104362	ERR1136838	cov_rc	0.653141
multi-sample-all	COMEBin	megahit	MGYG000104362	ERR1136838	cov_fs	0.790182
multi-sample-all	COMEBin	megahit	MGYG000214244	ERR1136838	cov_pr	0.994301
multi-sample-all	COMEBin	megahit	MGYG000214244	ERR1136838	cov_rc	0.278137
multi-sample-all	COMEBin	megahit	MGYG000214244	ERR1136838	cov_fs	0.43468
multi-sample-all	COMEBin	megahit	MGYG000284844	ERR1136838	cov_pr	0.996788
multi-sample-all	COMEBin	megahit	MGYG000284844	ERR1136838	cov_rc	0.662311
multi-sample-all	COMEBin	megahit	MGYG000284844	ERR1136838	cov_fs	0.795834
multi-sample-all	COMEBin	megahit	MGYG000002394	ERR1136891	cov_pr	1
multi-sample-all	COMEBin	megahit	MGYG000002394	ERR1136891	cov_rc	0.653263
multi-sample-all	COMEBin	megahit	MGYG000002394	ERR1136891	cov_fs	0.790271
multi-sample-all	COMEBin	megahit	MGYG000002540	ERR1136891	cov_pr	0.940035
multi-sample-all	COMEBin	megahit	MGYG000002540	ERR1136891	cov_rc	0.679831
multi-sample-all	COMEBin	megahit	MGYG000002540	ERR1136891	cov_fs	0.789035
multi-sample-all	COMEBin	megahit	MGYG000107881	ERR1136891	cov_pr	0.900893
multi-sample-all	COMEBin	megahit	MGYG000107881	ERR1136891	cov_rc	0.578466
multi-sample-all	COMEBin	megahit	MGYG000107881	ERR1136891	cov_fs	0.704543
multi-sample-all	COMEBin	megahit	MGYG000204634	ERR1136891	cov_pr	0.988487
multi-sample-all	COMEBin	megahit	MGYG000204634	ERR1136891	cov_rc	0.654435
multi-sample-all	COMEBin	megahit	MGYG000204634	ERR1136891	cov_fs	0.7875
multi-sample-all	COMEBin	megahit	MGYG000284844	ERR1136891	cov_pr	0.997977
multi-sample-all	COMEBin	megahit	MGYG000284844	ERR1136891	cov_rc	0.638049
multi-sample-all	COMEBin	megahit	MGYG000284844	ERR1136891	cov_fs	0.778421
multi-sample-all	COMEBin	megahit	MGYG000006994	ERR1136621	cov_pr	0.997325
multi-sample-all	COMEBin	megahit	MGYG000006994	ERR1136621	cov_rc	0.58324
multi-sample-all	COMEBin	megahit	MGYG000006994	ERR1136621	cov_fs	0.736041
multi-sample-all	COMEBin	megahit	MGYG000241024	ERR1136621	cov_pr	0.99742
multi-sample-all	COMEBin	megahit	MGYG000241024	ERR1136621	cov_rc	0.578878
multi-sample-all	COMEBin	megahit	MGYG000241024	ERR1136621	cov_fs	0.732583
multi-sample-all	COMEBin	megahit	MGYG000000243	ERR1136695	cov_pr	0.982538
multi-sample-all	COMEBin	megahit	MGYG000000243	ERR1136695	cov_rc	0.687613
multi-sample-all	COMEBin	megahit	MGYG000000243	ERR1136695	cov_fs	0.809035
multi-sample-all	COMEBin	megahit	MGYG000139673	ERR1136695	cov_pr	1
multi-sample-all	COMEBin	megahit	MGYG000139673	ERR1136695	cov_rc	0.646261
multi-sample-all	COMEBin	megahit	MGYG000139673	ERR1136695	cov_fs	0.785126
multi-sample-all	COMEBin	megahit	MGYG000229893	ERR1136695	cov_pr	0.996346
multi-sample-all	COMEBin	megahit	MGYG000229893	ERR1136695	cov_rc	0.589541
multi-sample-all	COMEBin	megahit	MGYG000229893	ERR1136695	cov_fs	0.740768
multi-sample-all	COMEBin	megahit	MGYG000280452	ERR1137200	cov_pr	1
multi-sample-all	COMEBin	megahit	MGYG000280452	ERR1137200	cov_rc	0.286279
multi-sample-all	COMEBin	megahit	MGYG000280452	ERR1137200	cov_fs	0.445128
multi-sample-all	COMEBin	megahit	MGYG000000177	ERR1136754	cov_pr	0.9979
multi-sample-all	COMEBin	megahit	MGYG000000177	ERR1136754	cov_rc	0.66859
multi-sample-all	COMEBin	megahit	MGYG000000177	ERR1136754	cov_fs	0.800708
multi-sample-all	COMEBin	megahit	MGYG000001397	ERR1136754	cov_pr	0.993708
multi-sample-all	COMEBin	megahit	MGYG000001397	ERR1136754	cov_rc	0.521855
multi-sample-all	COMEBin	megahit	MGYG000001397	ERR1136754	cov_fs	0.684328
multi-sample-all	COMEBin	megahit	MGYG000002286	ERR1136754	cov_pr	0.992431
multi-sample-all	COMEBin	megahit	MGYG000002286	ERR1136754	cov_rc	0.58708
multi-sample-all	COMEBin	megahit	MGYG000002286	ERR1136754	cov_fs	0.737743
multi-sample-all	COMEBin	megahit	MGYG000036532	ERR1136754	cov_pr	0.996012
multi-sample-all	COMEBin	megahit	MGYG000036532	ERR1136754	cov_rc	0.236329
multi-sample-all	COMEBin	megahit	MGYG000036532	ERR1136754	cov_fs	0.382016
multi-sample-all	COMEBin	megahit	MGYG000104362	ERR1136915	cov_pr	0.998073
multi-sample-all	COMEBin	megahit	MGYG000104362	ERR1136915	cov_rc	0.673756
multi-sample-all	COMEBin	megahit	MGYG000104362	ERR1136915	cov_fs	0.804458
multi-sample-all	COMEBin	megahit	MGYG000000272	ERR1137202	cov_pr	0.990771
multi-sample-all	COMEBin	megahit	MGYG000000272	ERR1137202	cov_rc	0.642861
multi-sample-all	COMEBin	megahit	MGYG000000272	ERR1137202	cov_fs	0.779769
multi-sample-all	COMEBin	megahit	MGYG000003697	ERR1137202	cov_pr	0.962658
multi-sample-all	COMEBin	megahit	MGYG000003697	ERR1137202	cov_rc	0.649099
multi-sample-all	COMEBin	megahit	MGYG000003697	ERR1137202	cov_fs	0.775378
multi-sample-all	COMEBin	megahit	MGYG000021014	ERR1137218	cov_pr	0.990436
multi-sample-all	COMEBin	megahit	MGYG000021014	ERR1137218	cov_rc	0.650392
multi-sample-all	COMEBin	megahit	MGYG000021014	ERR1137218	cov_fs	0.785178
multi-sample-all	COMEBin	megahit	MGYG000005127	ERR1136819	cov_pr	0.996306
multi-sample-all	COMEBin	megahit	MGYG000005127	ERR1136819	cov_rc	0.426778
multi-sample-all	COMEBin	megahit	MGYG000005127	ERR1136819	cov_fs	0.597578
multi-sample-all	COMEBin	megahit	MGYG000001707	ERR1137116	cov_pr	1
multi-sample-all	COMEBin	megahit	MGYG000001707	ERR1137116	cov_rc	0.396957
multi-sample-all	COMEBin	megahit	MGYG000001707	ERR1137116	cov_fs	0.568317
multi-sample-all	COMEBin	megahit	MGYG000040636	ERR1136652	cov_pr	1
multi-sample-all	COMEBin	megahit	MGYG000040636	ERR1136652	cov_rc	0.1927
multi-sample-all	COMEBin	megahit	MGYG000040636	ERR1136652	cov_fs	0.323133
multi-sample-all	COMEBin	megahit	MGYG000139673	ERR1136652	cov_pr	1
multi-sample-all	COMEBin	megahit	MGYG000139673	ERR1136652	cov_rc	0.252474
multi-sample-all	COMEBin	megahit	MGYG000139673	ERR1136652	cov_fs	0.403161
multi-sample-all	COMEBin	megahit	MGYG000002286	ERR1137122	cov_pr	0.99869
multi-sample-all	COMEBin	megahit	MGYG000002286	ERR1137122	cov_rc	0.655487
multi-sample-all	COMEBin	megahit	MGYG000002286	ERR1137122	cov_fs	0.791485
multi-sample-all	COMEBin	megahit	MGYG000006994	ERR1137122	cov_pr	1
multi-sample-all	COMEBin	megahit	MGYG000006994	ERR1137122	cov_rc	0.38693
multi-sample-all	COMEBin	megahit	MGYG000006994	ERR1137122	cov_fs	0.557967
multi-sample-all	COMEBin	megahit	MGYG000000077	ERR1136838	cov_pr	0.996445
multi-sample-all	COMEBin	megahit	MGYG000000077	ERR1136838	cov_rc	0.61535
multi-sample-all	COMEBin	megahit	MGYG000000077	ERR1136838	cov_fs	0.760844
multi-sample-all	COMEBin	megahit	MGYG000000190	ERR1136838	cov_pr	1
multi-sample-all	COMEBin	megahit	MGYG000000190	ERR1136838	cov_rc	0.588131
multi-sample-all	COMEBin	megahit	MGYG000000190	ERR1136838	cov_fs	0.740658
multi-sample-all	COMEBin	megahit	MGYG000001310	ERR1136838	cov_pr	0.937656
multi-sample-all	COMEBin	megahit	MGYG000001310	ERR1136838	cov_rc	0.580422
multi-sample-all	COMEBin	megahit	MGYG000001310	ERR1136838	cov_fs	0.717007
multi-sample-all	COMEBin	megahit	MGYG000198353	ERR1136838	cov_pr	1
multi-sample-all	COMEBin	megahit	MGYG000198353	ERR1136838	cov_rc	0.455835
multi-sample-all	COMEBin	megahit	MGYG000198353	ERR1136838	cov_fs	0.626218
multi-sample-all	COMEBin	megahit	MGYG000245520	ERR1136838	cov_pr	0.998856
multi-sample-all	COMEBin	megahit	MGYG000245520	ERR1136838	cov_rc	0.347983
multi-sample-all	COMEBin	megahit	MGYG000245520	ERR1136838	cov_fs	0.516149
multi-sample-all	COMEBin	megahit	MGYG000001385	ERR1136754	cov_pr	1
multi-sample-all	COMEBin	megahit	MGYG000001385	ERR1136754	cov_rc	0.525017
multi-sample-all	COMEBin	megahit	MGYG000001385	ERR1136754	cov_fs	0.688539
multi-sample-all	COMEBin	megahit	MGYG000001338	ERR1137208	cov_pr	0.983101
multi-sample-all	COMEBin	megahit	MGYG000001338	ERR1137208	cov_rc	0.254866
multi-sample-all	COMEBin	megahit	MGYG000001338	ERR1137208	cov_fs	0.404792
multi-sample-all	COMEBin	megahit	MGYG000000077	ERR1136629	cov_pr	0.996424
multi-sample-all	COMEBin	megahit	MGYG000000077	ERR1136629	cov_rc	0.538824
multi-sample-all	COMEBin	megahit	MGYG000000077	ERR1136629	cov_fs	0.699427
multi-sample-all	COMEBin	megahit	MGYG000000243	ERR1136629	cov_pr	0.977549
multi-sample-all	COMEBin	megahit	MGYG000000243	ERR1136629	cov_rc	0.28412
multi-sample-all	COMEBin	megahit	MGYG000000243	ERR1136629	cov_fs	0.440276
multi-sample-all	COMEBin	megahit	MGYG000107881	ERR1136621	cov_pr	0.979171
multi-sample-all	COMEBin	megahit	MGYG000107881	ERR1136621	cov_rc	0.351589
multi-sample-all	COMEBin	megahit	MGYG000107881	ERR1136621	cov_fs	0.517397
multi-sample-all	COMEBin	megahit	MGYG000284844	ERR1136621	cov_pr	0.998038
multi-sample-all	COMEBin	megahit	MGYG000284844	ERR1136621	cov_rc	0.659905
multi-sample-all	COMEBin	megahit	MGYG000284844	ERR1136621	cov_fs	0.794491
multi-sample-all	COMEBin	megahit	MGYG000001315	ERR1136955	cov_pr	1
multi-sample-all	COMEBin	megahit	MGYG000001315	ERR1136955	cov_rc	0.426165
multi-sample-all	COMEBin	megahit	MGYG000001315	ERR1136955	cov_fs	0.597638
multi-sample-all	COMEBin	megahit	MGYG000005751	ERR1136754	cov_pr	0.956011
multi-sample-all	COMEBin	megahit	MGYG000005751	ERR1136754	cov_rc	0.616025
multi-sample-all	COMEBin	megahit	MGYG000005751	ERR1136754	cov_fs	0.749254
multi-sample-all	COMEBin	megahit	MGYG000006838	ERR1136754	cov_pr	0.998568
multi-sample-all	COMEBin	megahit	MGYG000006838	ERR1136754	cov_rc	0.395106
multi-sample-all	COMEBin	megahit	MGYG000006838	ERR1136754	cov_fs	0.566187
multi-sample-all	COMEBin	megahit	MGYG000048233	ERR1136754	cov_pr	0.976299
multi-sample-all	COMEBin	megahit	MGYG000048233	ERR1136754	cov_rc	0.490827
multi-sample-all	COMEBin	megahit	MGYG000048233	ERR1136754	cov_fs	0.653241
multi-sample-all	COMEBin	megahit	MGYG000001707	ERR1136617	cov_pr	0.997211
multi-sample-all	COMEBin	megahit	MGYG000001707	ERR1136617	cov_rc	0.305239
multi-sample-all	COMEBin	megahit	MGYG000001707	ERR1136617	cov_fs	0.467407
multi-sample-all	COMEBin	megahit	MGYG000020139	ERR1136788	cov_pr	0.977914
multi-sample-all	COMEBin	megahit	MGYG000020139	ERR1136788	cov_rc	0.561331
multi-sample-all	COMEBin	megahit	MGYG000020139	ERR1136788	cov_fs	0.71325
multi-sample-all	COMEBin	megahit	MGYG000000187	ERR1136645	cov_pr	0.990582
multi-sample-all	COMEBin	megahit	MGYG000000187	ERR1136645	cov_rc	0.502182
multi-sample-all	COMEBin	megahit	MGYG000000187	ERR1136645	cov_fs	0.666485
multi-sample-all	COMEBin	megahit	MGYG000180036	ERR1136645	cov_pr	0.832837
multi-sample-all	COMEBin	megahit	MGYG000180036	ERR1136645	cov_rc	0.465179
multi-sample-all	COMEBin	megahit	MGYG000180036	ERR1136645	cov_fs	0.596939
multi-sample-all	COMEBin	megahit	MGYG000107881	ERR1136791	cov_pr	0.997817
multi-sample-all	COMEBin	megahit	MGYG000107881	ERR1136791	cov_rc	0.350191
multi-sample-all	COMEBin	megahit	MGYG000107881	ERR1136791	cov_fs	0.518434
multi-sample-all	COMEBin	megahit	MGYG000260333	ERR1136791	cov_pr	0.997723
multi-sample-all	COMEBin	megahit	MGYG000260333	ERR1136791	cov_rc	0.683817
multi-sample-all	COMEBin	megahit	MGYG000260333	ERR1136791	cov_fs	0.81147
multi-sample-all	COMEBin	megahit	MGYG000245520	ERR1136795	cov_pr	0.996205
multi-sample-all	COMEBin	megahit	MGYG000245520	ERR1136795	cov_rc	0.6426
multi-sample-all	COMEBin	megahit	MGYG000245520	ERR1136795	cov_fs	0.781253
multi-sample-all	COMEBin	megahit	MGYG000010975	ERR1136773	cov_pr	1
multi-sample-all	COMEBin	megahit	MGYG000010975	ERR1136773	cov_rc	0.380911
multi-sample-all	COMEBin	megahit	MGYG000010975	ERR1136773	cov_fs	0.551681
multi-sample-all	COMEBin	megahit	MGYG000153561	ERR1137097	cov_pr	1
multi-sample-all	COMEBin	megahit	MGYG000153561	ERR1137097	cov_rc	0.356091
multi-sample-all	COMEBin	megahit	MGYG000153561	ERR1137097	cov_fs	0.525173
multi-sample-all	COMEBin	megahit	MGYG000010975	ERR1136629	cov_pr	0.975735
multi-sample-all	COMEBin	megahit	MGYG000010975	ERR1136629	cov_rc	0.559664
multi-sample-all	COMEBin	megahit	MGYG000010975	ERR1136629	cov_fs	0.711325
multi-sample-all	COMEBin	megahit	MGYG000107881	ERR1137218	cov_pr	0.970409
multi-sample-all	COMEBin	megahit	MGYG000107881	ERR1137218	cov_rc	0.291949
multi-sample-all	COMEBin	megahit	MGYG000107881	ERR1137218	cov_fs	0.448858
multi-sample-all	COMEBin	megahit	MGYG000006261	ERR1136743	cov_pr	0.994968
multi-sample-all	COMEBin	megahit	MGYG000006261	ERR1136743	cov_rc	0.685492
multi-sample-all	COMEBin	megahit	MGYG000006261	ERR1136743	cov_fs	0.811733
multi-sample-all	COMEBin	megahit	MGYG000083923	ERR1136743	cov_pr	0.986648
multi-sample-all	COMEBin	megahit	MGYG000083923	ERR1136743	cov_rc	0.628725
multi-sample-all	COMEBin	megahit	MGYG000083923	ERR1136743	cov_fs	0.768033
multi-sample-all	COMEBin	megahit	MGYG000139673	ERR1136743	cov_pr	0.999433
multi-sample-all	COMEBin	megahit	MGYG000139673	ERR1136743	cov_rc	0.442052
multi-sample-all	COMEBin	megahit	MGYG000139673	ERR1136743	cov_fs	0.612981
multi-sample-all	COMEBin	megahit	MGYG000226313	ERR1136743	cov_pr	0.981621
multi-sample-all	COMEBin	megahit	MGYG000226313	ERR1136743	cov_rc	0.640186
multi-sample-all	COMEBin	megahit	MGYG000226313	ERR1136743	cov_fs	0.774963
multi-sample-all	COMEBin	megahit	MGYG000000077	ERR1136796	cov_pr	0.980486
multi-sample-all	COMEBin	megahit	MGYG000000077	ERR1136796	cov_rc	0.39108
multi-sample-all	COMEBin	megahit	MGYG000000077	ERR1136796	cov_fs	0.55914
multi-sample-all	COMEBin	megahit	MGYG000021115	ERR1136796	cov_pr	0.994882
multi-sample-all	COMEBin	megahit	MGYG000021115	ERR1136796	cov_rc	0.189013
multi-sample-all	COMEBin	megahit	MGYG000021115	ERR1136796	cov_fs	0.317672
multi-sample-all	COMEBin	megahit	MGYG000245520	ERR1136796	cov_pr	0.97787
multi-sample-all	COMEBin	megahit	MGYG000245520	ERR1136796	cov_rc	0.322908
multi-sample-all	COMEBin	megahit	MGYG000245520	ERR1136796	cov_fs	0.485497
multi-sample-all	COMEBin	megahit	MGYG000048233	ERR1136731	cov_pr	0.998625
multi-sample-all	COMEBin	megahit	MGYG000048233	ERR1136731	cov_rc	0.418496
multi-sample-all	COMEBin	megahit	MGYG000048233	ERR1136731	cov_fs	0.589816
multi-sample-all	COMEBin	megahit	MGYG000252996	ERR1136731	cov_pr	0.993645
multi-sample-all	COMEBin	megahit	MGYG000252996	ERR1136731	cov_rc	0.478028
multi-sample-all	COMEBin	megahit	MGYG000252996	ERR1136731	cov_fs	0.645511
multi-sample-all	COMEBin	megahit	MGYG000006261	ERR1136844	cov_pr	0.998324
multi-sample-all	COMEBin	megahit	MGYG000006261	ERR1136844	cov_rc	0.463415
multi-sample-all	COMEBin	megahit	MGYG000006261	ERR1136844	cov_fs	0.632997
multi-sample-all	COMEBin	megahit	MGYG000087235	ERR1136844	cov_pr	0.96555
multi-sample-all	COMEBin	megahit	MGYG000087235	ERR1136844	cov_rc	0.579009
multi-sample-all	COMEBin	megahit	MGYG000087235	ERR1136844	cov_fs	0.723912
multi-sample-all	COMEBin	megahit	MGYG000256239	ERR1136889	cov_pr	0.996723
multi-sample-all	COMEBin	megahit	MGYG000256239	ERR1136889	cov_rc	0.436148
multi-sample-all	COMEBin	megahit	MGYG000256239	ERR1136889	cov_fs	0.60678
multi-sample-all	COMEBin	megahit	MGYG000002286	ERR1136791	cov_pr	0.997108
multi-sample-all	COMEBin	megahit	MGYG000002286	ERR1136791	cov_rc	0.368817
multi-sample-all	COMEBin	megahit	MGYG000002286	ERR1136791	cov_fs	0.538464
multi-sample-all	COMEBin	megahit	MGYG000119054	ERR1136791	cov_pr	0.997118
multi-sample-all	COMEBin	megahit	MGYG000119054	ERR1136791	cov_rc	0.309071
multi-sample-all	COMEBin	megahit	MGYG000119054	ERR1136791	cov_fs	0.471877
multi-sample-all	COMEBin	megahit	MGYG000000190	ERR1136778	cov_pr	1
multi-sample-all	COMEBin	megahit	MGYG000000190	ERR1136778	cov_rc	0.340808
multi-sample-all	COMEBin	megahit	MGYG000000190	ERR1136778	cov_fs	0.508362
multi-sample-all	COMEBin	megahit	MGYG000179621	ERR1136778	cov_pr	0.995505
multi-sample-all	COMEBin	megahit	MGYG000179621	ERR1136778	cov_rc	0.691664
multi-sample-all	COMEBin	megahit	MGYG000179621	ERR1136778	cov_fs	0.816225
multi-sample-all	COMEBin	megahit	MGYG000001338	ERR1137095	cov_pr	1
multi-sample-all	COMEBin	megahit	MGYG000001338	ERR1137095	cov_rc	0.264526
multi-sample-all	COMEBin	megahit	MGYG000001338	ERR1137095	cov_fs	0.41838
multi-sample-all	COMEBin	megahit	MGYG000206647	ERR1136845	cov_pr	0.996829
multi-sample-all	COMEBin	megahit	MGYG000206647	ERR1136845	cov_rc	0.630711
multi-sample-all	COMEBin	megahit	MGYG000206647	ERR1136845	cov_fs	0.772591
multi-sample-all	COMEBin	megahit	MGYG000089048	ERR1136732	cov_pr	0.983211
multi-sample-all	COMEBin	megahit	MGYG000089048	ERR1136732	cov_rc	0.57913
multi-sample-all	COMEBin	megahit	MGYG000089048	ERR1136732	cov_fs	0.728915
multi-sample-all	COMEBin	megahit	MGYG000107881	ERR1136732	cov_pr	0.980625
multi-sample-all	COMEBin	megahit	MGYG000107881	ERR1136732	cov_rc	0.595778
multi-sample-all	COMEBin	megahit	MGYG000107881	ERR1136732	cov_fs	0.741225
multi-sample-all	COMEBin	megahit	MGYG000001310	ERR1136720	cov_pr	0.979248
multi-sample-all	COMEBin	megahit	MGYG000001310	ERR1136720	cov_rc	0.47681
multi-sample-all	COMEBin	megahit	MGYG000001310	ERR1136720	cov_fs	0.641341
multi-sample-all	COMEBin	megahit	MGYG000120645	ERR1136720	cov_pr	0.991873
multi-sample-all	COMEBin	megahit	MGYG000120645	ERR1136720	cov_rc	0.358108
multi-sample-all	COMEBin	megahit	MGYG000120645	ERR1136720	cov_fs	0.526226
multi-sample-all	COMEBin	megahit	MGYG000206647	ERR1137095	cov_pr	0.995493
multi-sample-all	COMEBin	megahit	MGYG000206647	ERR1137095	cov_rc	0.674315
multi-sample-all	COMEBin	megahit	MGYG000206647	ERR1137095	cov_fs	0.804016
multi-sample-all	COMEBin	megahit	MGYG000021014	ERR1136631	cov_pr	0.990216
multi-sample-all	COMEBin	megahit	MGYG000021014	ERR1136631	cov_rc	0.518771
multi-sample-all	COMEBin	megahit	MGYG000021014	ERR1136631	cov_fs	0.680848
multi-sample-all	COMEBin	megahit	MGYG000162867	ERR1136631	cov_pr	1
multi-sample-all	COMEBin	megahit	MGYG000162867	ERR1136631	cov_rc	0.254751
multi-sample-all	COMEBin	megahit	MGYG000162867	ERR1136631	cov_fs	0.406058
multi-sample-all	COMEBin	megahit	MGYG000151728	ERR1136880	cov_pr	0.999391
multi-sample-all	COMEBin	megahit	MGYG000151728	ERR1136880	cov_rc	0.452321
multi-sample-all	COMEBin	megahit	MGYG000151728	ERR1136880	cov_fs	0.622776
multi-sample-all	COMEBin	megahit	MGYG000006567	ERR1136928	cov_pr	0.985705
multi-sample-all	COMEBin	megahit	MGYG000006567	ERR1136928	cov_rc	0.645079
multi-sample-all	COMEBin	megahit	MGYG000006567	ERR1136928	cov_fs	0.779818
multi-sample-all	COMEBin	megahit	MGYG000072213	ERR1136813	cov_pr	1
multi-sample-all	COMEBin	megahit	MGYG000072213	ERR1136813	cov_rc	0.289912
multi-sample-all	COMEBin	megahit	MGYG000072213	ERR1136813	cov_fs	0.449506
multi-sample-all	COMEBin	megahit	MGYG000120645	ERR1136739	cov_pr	0.989104
multi-sample-all	COMEBin	megahit	MGYG000120645	ERR1136739	cov_rc	0.571206
multi-sample-all	COMEBin	megahit	MGYG000120645	ERR1136739	cov_fs	0.724192
multi-sample-all	COMEBin	megahit	MGYG000140507	ERR1136954	cov_pr	0.996371
multi-sample-all	COMEBin	megahit	MGYG000140507	ERR1136954	cov_rc	0.269533
multi-sample-all	COMEBin	megahit	MGYG000140507	ERR1136954	cov_fs	0.424289
multi-sample-all	COMEBin	megahit	MGYG000083923	ERR1136915	cov_pr	0.99788
multi-sample-all	COMEBin	megahit	MGYG000083923	ERR1136915	cov_rc	0.615471
multi-sample-all	COMEBin	megahit	MGYG000083923	ERR1136915	cov_fs	0.761354
multi-sample-all	COMEBin	megahit	MGYG000040636	ERR1136806	cov_pr	1
multi-sample-all	COMEBin	megahit	MGYG000040636	ERR1136806	cov_rc	0.480739
multi-sample-all	COMEBin	megahit	MGYG000040636	ERR1136806	cov_fs	0.649323
multi-sample-all	COMEBin	megahit	MGYG000035685	ERR1136678	cov_pr	1
multi-sample-all	COMEBin	megahit	MGYG000035685	ERR1136678	cov_rc	0.555635
multi-sample-all	COMEBin	megahit	MGYG000035685	ERR1136678	cov_fs	0.714351
multi-sample-all	COMEBin	megahit	MGYG000055687	ERR1136678	cov_pr	1
multi-sample-all	COMEBin	megahit	MGYG000055687	ERR1136678	cov_rc	0.200021
multi-sample-all	COMEBin	megahit	MGYG000055687	ERR1136678	cov_fs	0.333362
multi-sample-all	COMEBin	megahit	MGYG000245520	ERR1136743	cov_pr	0.995596
multi-sample-all	COMEBin	megahit	MGYG000245520	ERR1136743	cov_rc	0.322219
multi-sample-all	COMEBin	megahit	MGYG000245520	ERR1136743	cov_fs	0.486866
multi-sample-all	COMEBin	megahit	MGYG000004777	ERR1136718	cov_pr	0.974812
multi-sample-all	COMEBin	megahit	MGYG000004777	ERR1136718	cov_rc	0.635502
multi-sample-all	COMEBin	megahit	MGYG000004777	ERR1136718	cov_fs	0.769409
multi-sample-all	COMEBin	megahit	MGYG000107881	ERR1136718	cov_pr	0.982843
multi-sample-all	COMEBin	megahit	MGYG000107881	ERR1136718	cov_rc	0.580451
multi-sample-all	COMEBin	megahit	MGYG000107881	ERR1136718	cov_fs	0.729859
multi-sample-all	COMEBin	megahit	MGYG000216553	ERR1136838	cov_pr	0.988879
multi-sample-all	COMEBin	megahit	MGYG000216553	ERR1136838	cov_rc	0.250159
multi-sample-all	COMEBin	megahit	MGYG000216553	ERR1136838	cov_fs	0.399305
multi-sample-all	COMEBin	megahit	MGYG000107881	ERR1136894	cov_pr	1
multi-sample-all	COMEBin	megahit	MGYG000107881	ERR1136894	cov_rc	0.432515
multi-sample-all	COMEBin	megahit	MGYG000107881	ERR1136894	cov_fs	0.603854
multi-sample-all	COMEBin	megahit	MGYG000280452	ERR1136894	cov_pr	0.990026
multi-sample-all	COMEBin	megahit	MGYG000280452	ERR1136894	cov_rc	0.381348
multi-sample-all	COMEBin	megahit	MGYG000280452	ERR1136894	cov_fs	0.550608
multi-sample-all	COMEBin	megahit	MGYG000107881	ERR1136778	cov_pr	0.982881
multi-sample-all	COMEBin	megahit	MGYG000107881	ERR1136778	cov_rc	0.373022
multi-sample-all	COMEBin	megahit	MGYG000107881	ERR1136778	cov_fs	0.5408
multi-sample-all	COMEBin	megahit	MGYG000204634	ERR1136778	cov_pr	0.992522
multi-sample-all	COMEBin	megahit	MGYG000204634	ERR1136778	cov_rc	0.661142
multi-sample-all	COMEBin	megahit	MGYG000204634	ERR1136778	cov_fs	0.793629
multi-sample-all	COMEBin	megahit	MGYG000001306	ERR1136728	cov_pr	0.973547
multi-sample-all	COMEBin	megahit	MGYG000001306	ERR1136728	cov_rc	0.437022
multi-sample-all	COMEBin	megahit	MGYG000001306	ERR1136728	cov_fs	0.603248
multi-sample-all	COMEBin	megahit	MGYG000002482	ERR1137120	cov_pr	0.930619
multi-sample-all	COMEBin	megahit	MGYG000002482	ERR1137120	cov_rc	0.455811
multi-sample-all	COMEBin	megahit	MGYG000002482	ERR1137120	cov_fs	0.611912
multi-sample-all	COMEBin	megahit	MGYG000282310	ERR1136948	cov_pr	1
multi-sample-all	COMEBin	megahit	MGYG000282310	ERR1136948	cov_rc	0.217127
multi-sample-all	COMEBin	megahit	MGYG000282310	ERR1136948	cov_fs	0.356786
multi-sample-all	COMEBin	megahit	MGYG000282310	ERR1136712	cov_pr	0.990676
multi-sample-all	COMEBin	megahit	MGYG000282310	ERR1136712	cov_rc	0.433181
multi-sample-all	COMEBin	megahit	MGYG000282310	ERR1136712	cov_fs	0.602788
multi-sample-all	COMEBin	megahit	MGYG000001707	ERR1136812	cov_pr	0.996967
multi-sample-all	COMEBin	megahit	MGYG000001707	ERR1136812	cov_rc	0.537128
multi-sample-all	COMEBin	megahit	MGYG000001707	ERR1136812	cov_fs	0.69813
multi-sample-all	COMEBin	megahit	MGYG000005906	ERR1136812	cov_pr	0.995644
multi-sample-all	COMEBin	megahit	MGYG000005906	ERR1136812	cov_rc	0.387892
multi-sample-all	COMEBin	megahit	MGYG000005906	ERR1136812	cov_fs	0.558283
multi-sample-all	COMEBin	megahit	MGYG000040636	ERR1136812	cov_pr	1
multi-sample-all	COMEBin	megahit	MGYG000040636	ERR1136812	cov_rc	0.386356
multi-sample-all	COMEBin	megahit	MGYG000040636	ERR1136812	cov_fs	0.557369
multi-sample-all	COMEBin	megahit	MGYG000003697	ERR1136764	cov_pr	0.998328
multi-sample-all	COMEBin	megahit	MGYG000003697	ERR1136764	cov_rc	0.578085
multi-sample-all	COMEBin	megahit	MGYG000003697	ERR1136764	cov_fs	0.732192
multi-sample-all	COMEBin	megahit	MGYG000178386	ERR1136773	cov_pr	0.989762
multi-sample-all	COMEBin	megahit	MGYG000178386	ERR1136773	cov_rc	0.526112
multi-sample-all	COMEBin	megahit	MGYG000178386	ERR1136773	cov_fs	0.68703
multi-sample-all	COMEBin	megahit	MGYG000088497	ERR1136812	cov_pr	0.989987
multi-sample-all	COMEBin	megahit	MGYG000088497	ERR1136812	cov_rc	0.662753
multi-sample-all	COMEBin	megahit	MGYG000088497	ERR1136812	cov_fs	0.793975
multi-sample-all	COMEBin	megahit	MGYG000114650	ERR1136812	cov_pr	0.981568
multi-sample-all	COMEBin	megahit	MGYG000114650	ERR1136812	cov_rc	0.388628
multi-sample-all	COMEBin	megahit	MGYG000114650	ERR1136812	cov_fs	0.556804
multi-sample-all	COMEBin	megahit	MGYG000210611	ERR1136686	cov_pr	0.975635
multi-sample-all	COMEBin	megahit	MGYG000210611	ERR1136686	cov_rc	0.428412
multi-sample-all	COMEBin	megahit	MGYG000210611	ERR1136686	cov_fs	0.595384
multi-sample-all	COMEBin	megahit	MGYG000055687	ERR1137027	cov_pr	1
multi-sample-all	COMEBin	megahit	MGYG000055687	ERR1137027	cov_rc	0.48663
multi-sample-all	COMEBin	megahit	MGYG000055687	ERR1137027	cov_fs	0.654675
multi-sample-all	COMEBin	megahit	MGYG000033873	ERR1136718	cov_pr	0.991769
multi-sample-all	COMEBin	megahit	MGYG000033873	ERR1136718	cov_rc	0.590217
multi-sample-all	COMEBin	megahit	MGYG000033873	ERR1136718	cov_fs	0.74003
multi-sample-all	COMEBin	megahit	MGYG000280452	ERR1136718	cov_pr	0.992256
multi-sample-all	COMEBin	megahit	MGYG000280452	ERR1136718	cov_rc	0.367715
multi-sample-all	COMEBin	megahit	MGYG000280452	ERR1136718	cov_fs	0.536582
multi-sample-all	COMEBin	megahit	MGYG000280452	ERR1136721	cov_pr	0.978314
multi-sample-all	COMEBin	megahit	MGYG000280452	ERR1136721	cov_rc	0.444712
multi-sample-all	COMEBin	megahit	MGYG000280452	ERR1136721	cov_fs	0.611469
multi-sample-all	COMEBin	megahit	MGYG000073888	ERR1136891	cov_pr	0.981989
multi-sample-all	COMEBin	megahit	MGYG000073888	ERR1136891	cov_rc	0.472595
multi-sample-all	COMEBin	megahit	MGYG000073888	ERR1136891	cov_fs	0.638097
multi-sample-all	COMEBin	megahit	MGYG000000002	ERR1136754	cov_pr	0.996672
multi-sample-all	COMEBin	megahit	MGYG000000002	ERR1136754	cov_rc	0.587036
multi-sample-all	COMEBin	megahit	MGYG000000002	ERR1136754	cov_fs	0.738877
multi-sample-all	COMEBin	megahit	MGYG000285286	ERR1136887	cov_pr	0.948386
multi-sample-all	COMEBin	megahit	MGYG000285286	ERR1136887	cov_rc	0.376682
multi-sample-all	COMEBin	megahit	MGYG000285286	ERR1136887	cov_fs	0.539202
multi-sample-all	COMEBin	megahit	MGYG000282379	ERR1136773	cov_pr	0.993936
multi-sample-all	COMEBin	megahit	MGYG000282379	ERR1136773	cov_rc	0.684584
multi-sample-all	COMEBin	megahit	MGYG000282379	ERR1136773	cov_fs	0.810753
multi-sample-all	COMEBin	megahit	MGYG000021014	ERR1136764	cov_pr	0.979149
multi-sample-all	COMEBin	megahit	MGYG000021014	ERR1136764	cov_rc	0.677566
multi-sample-all	COMEBin	megahit	MGYG000021014	ERR1136764	cov_fs	0.800908
multi-sample-all	COMEBin	megahit	MGYG000001310	ERR1136723	cov_pr	0.975982
multi-sample-all	COMEBin	megahit	MGYG000001310	ERR1136723	cov_rc	0.563281
multi-sample-all	COMEBin	megahit	MGYG000001310	ERR1136723	cov_fs	0.714305
multi-sample-all	COMEBin	megahit	MGYG000116882	ERR1136723	cov_pr	0.987567
multi-sample-all	COMEBin	megahit	MGYG000116882	ERR1136723	cov_rc	0.683254
multi-sample-all	COMEBin	megahit	MGYG000116882	ERR1136723	cov_fs	0.807698
multi-sample-all	COMEBin	megahit	MGYG000035685	ERR1136652	cov_pr	0.999085
multi-sample-all	COMEBin	megahit	MGYG000035685	ERR1136652	cov_rc	0.33306
multi-sample-all	COMEBin	megahit	MGYG000035685	ERR1136652	cov_fs	0.499579
multi-sample-all	COMEBin	megahit	MGYG000000204	ERR1136718	cov_pr	0.995716
multi-sample-all	COMEBin	megahit	MGYG000000204	ERR1136718	cov_rc	0.654254
multi-sample-all	COMEBin	megahit	MGYG000000204	ERR1136718	cov_fs	0.789652
multi-sample-all	COMEBin	megahit	MGYG000081282	ERR1136823	cov_pr	1
multi-sample-all	COMEBin	megahit	MGYG000081282	ERR1136823	cov_rc	0.286208
multi-sample-all	COMEBin	megahit	MGYG000081282	ERR1136823	cov_fs	0.445042
multi-sample-all	COMEBin	megahit	MGYG000144849	ERR1136718	cov_pr	0.986154
multi-sample-all	COMEBin	megahit	MGYG000144849	ERR1136718	cov_rc	0.48959
multi-sample-all	COMEBin	megahit	MGYG000144849	ERR1136718	cov_fs	0.654329
multi-sample-all	COMEBin	megahit	MGYG000135271	ERR1137004	cov_pr	0.973999
multi-sample-all	COMEBin	megahit	MGYG000135271	ERR1137004	cov_rc	0.414349
multi-sample-all	COMEBin	megahit	MGYG000135271	ERR1137004	cov_fs	0.581375
multi-sample-all	COMEBin	megahit	MGYG000020139	ERR1136791	cov_pr	0.890178
multi-sample-all	COMEBin	megahit	MGYG000020139	ERR1136791	cov_rc	0.265961
multi-sample-all	COMEBin	megahit	MGYG000020139	ERR1136791	cov_fs	0.409557
multi-sample-all	COMEBin	megahit	MGYG000127761	ERR1136791	cov_pr	0.997937
multi-sample-all	COMEBin	megahit	MGYG000127761	ERR1136791	cov_rc	0.583623
multi-sample-all	COMEBin	megahit	MGYG000127761	ERR1136791	cov_fs	0.736512
multi-sample-all	COMEBin	megahit	MGYG000144849	ERR1136796	cov_pr	0.996293
multi-sample-all	COMEBin	megahit	MGYG000144849	ERR1136796	cov_rc	0.33107
multi-sample-all	COMEBin	megahit	MGYG000144849	ERR1136796	cov_fs	0.49699
multi-sample-all	COMEBin	megahit	MGYG000022844	ERR1137218	cov_pr	0.989555
multi-sample-all	COMEBin	megahit	MGYG000022844	ERR1137218	cov_rc	0.309188
multi-sample-all	COMEBin	megahit	MGYG000022844	ERR1137218	cov_fs	0.471162
multi-sample-all	COMEBin	megahit	MGYG000163644	ERR1136838	cov_pr	0.999378
multi-sample-all	COMEBin	megahit	MGYG000163644	ERR1136838	cov_rc	0.458369
multi-sample-all	COMEBin	megahit	MGYG000163644	ERR1136838	cov_fs	0.628482
multi-sample-all	COMEBin	megahit	MGYG000037464	ERR1136838	cov_pr	0.997728
multi-sample-all	COMEBin	megahit	MGYG000037464	ERR1136838	cov_rc	0.514208
multi-sample-all	COMEBin	megahit	MGYG000037464	ERR1136838	cov_fs	0.678653
multi-sample-all	COMEBin	megahit	MGYG000158569	ERR1136838	cov_pr	0.999076
multi-sample-all	COMEBin	megahit	MGYG000158569	ERR1136838	cov_rc	0.565552
multi-sample-all	COMEBin	megahit	MGYG000158569	ERR1136838	cov_fs	0.722254
multi-sample-all	COMEBin	megahit	MGYG000081282	ERR1137097	cov_pr	0.989865
multi-sample-all	COMEBin	megahit	MGYG000081282	ERR1137097	cov_rc	0.601738
multi-sample-all	COMEBin	megahit	MGYG000081282	ERR1137097	cov_fs	0.748478
multi-sample-all	COMEBin	megahit	MGYG000137249	ERR1137168	cov_pr	1
multi-sample-all	COMEBin	megahit	MGYG000137249	ERR1137168	cov_rc	0.33009
multi-sample-all	COMEBin	megahit	MGYG000137249	ERR1137168	cov_fs	0.496343
multi-sample-all	COMEBin	megahit	MGYG000148078	ERR1136838	cov_pr	0.99412
multi-sample-all	COMEBin	megahit	MGYG000148078	ERR1136838	cov_rc	0.687766
multi-sample-all	COMEBin	megahit	MGYG000148078	ERR1136838	cov_fs	0.813042
multi-sample-all	COMEBin	megahit	MGYG000081282	ERR1136853	cov_pr	0.992099
multi-sample-all	COMEBin	megahit	MGYG000081282	ERR1136853	cov_rc	0.642688
multi-sample-all	COMEBin	megahit	MGYG000081282	ERR1136853	cov_fs	0.780053
multi-sample-all	COMEBin	megahit	MGYG000116882	ERR1136880	cov_pr	0.992049
multi-sample-all	COMEBin	megahit	MGYG000116882	ERR1136880	cov_rc	0.618792
multi-sample-all	COMEBin	megahit	MGYG000116882	ERR1136880	cov_fs	0.762176
multi-sample-all	COMEBin	megahit	MGYG000127048	ERR1136880	cov_pr	0.980666
multi-sample-all	COMEBin	megahit	MGYG000127048	ERR1136880	cov_rc	0.651987
multi-sample-all	COMEBin	megahit	MGYG000127048	ERR1136880	cov_fs	0.783242
multi-sample-all	COMEBin	megahit	MGYG000107881	ERR1136788	cov_pr	0.998389
multi-sample-all	COMEBin	megahit	MGYG000107881	ERR1136788	cov_rc	0.517844
multi-sample-all	COMEBin	megahit	MGYG000107881	ERR1136788	cov_fs	0.681966
multi-sample-all	COMEBin	megahit	MGYG000279306	ERR1136695	cov_pr	0.993385
multi-sample-all	COMEBin	megahit	MGYG000279306	ERR1136695	cov_rc	0.409439
multi-sample-all	COMEBin	megahit	MGYG000279306	ERR1136695	cov_fs	0.579874
multi-sample-all	COMEBin	megahit	MGYG000040636	ERR1137134	cov_pr	0.941458
multi-sample-all	COMEBin	megahit	MGYG000040636	ERR1137134	cov_rc	0.313098
multi-sample-all	COMEBin	megahit	MGYG000040636	ERR1137134	cov_fs	0.469917
multi-sample-all	COMEBin	megahit	MGYG000120645	ERR1137202	cov_pr	1
multi-sample-all	COMEBin	megahit	MGYG000120645	ERR1137202	cov_rc	0.324578
multi-sample-all	COMEBin	megahit	MGYG000120645	ERR1137202	cov_fs	0.490085
multi-sample-all	COMEBin	megahit	MGYG000000041	ERR1137117	cov_pr	0.988823
multi-sample-all	COMEBin	megahit	MGYG000000041	ERR1137117	cov_rc	0.51602
multi-sample-all	COMEBin	megahit	MGYG000000041	ERR1137117	cov_fs	0.678147
multi-sample-all	COMEBin	megahit	MGYG000120645	ERR1136844	cov_pr	0.993172
multi-sample-all	COMEBin	megahit	MGYG000120645	ERR1136844	cov_rc	0.576496
multi-sample-all	COMEBin	megahit	MGYG000120645	ERR1136844	cov_fs	0.729529
multi-sample-all	COMEBin	megahit	MGYG000107881	ERR1137095	cov_pr	0.995892
multi-sample-all	COMEBin	megahit	MGYG000107881	ERR1137095	cov_rc	0.418191
multi-sample-all	COMEBin	megahit	MGYG000107881	ERR1137095	cov_fs	0.589036
multi-sample-all	COMEBin	megahit	MGYG000260333	ERR1137117	cov_pr	0.990287
multi-sample-all	COMEBin	megahit	MGYG000260333	ERR1137117	cov_rc	0.66302
multi-sample-all	COMEBin	megahit	MGYG000260333	ERR1137117	cov_fs	0.794263
multi-sample-all	COMEBin	megahit	MGYG000055687	ERR1136853	cov_pr	0.986921
multi-sample-all	COMEBin	megahit	MGYG000055687	ERR1136853	cov_rc	0.575935
multi-sample-all	COMEBin	megahit	MGYG000055687	ERR1136853	cov_fs	0.727389
multi-sample-all	COMEBin	megahit	MGYG000199723	ERR1137200	cov_pr	0.998977
multi-sample-all	COMEBin	megahit	MGYG000199723	ERR1137200	cov_rc	0.631278
multi-sample-all	COMEBin	megahit	MGYG000199723	ERR1137200	cov_fs	0.773661
multi-sample-all	COMEBin	megahit	MGYG000206647	ERR1136739	cov_pr	0.991712
multi-sample-all	COMEBin	megahit	MGYG000206647	ERR1136739	cov_rc	0.652731
multi-sample-all	COMEBin	megahit	MGYG000206647	ERR1136739	cov_fs	0.787283
multi-sample-all	COMEBin	megahit	MGYG000083923	ERR1136928	cov_pr	0.980464
multi-sample-all	COMEBin	megahit	MGYG000083923	ERR1136928	cov_rc	0.614661
multi-sample-all	COMEBin	megahit	MGYG000083923	ERR1136928	cov_fs	0.755618
multi-sample-all	COMEBin	megahit	MGYG000235192	ERR1136621	cov_pr	0.997701
multi-sample-all	COMEBin	megahit	MGYG000235192	ERR1136621	cov_rc	0.342502
multi-sample-all	COMEBin	megahit	MGYG000235192	ERR1136621	cov_fs	0.509945
multi-sample-all	COMEBin	megahit	MGYG000021014	ERR1136891	cov_pr	0.979897
multi-sample-all	COMEBin	megahit	MGYG000021014	ERR1136891	cov_rc	0.66188
multi-sample-all	COMEBin	megahit	MGYG000021014	ERR1136891	cov_fs	0.790088
multi-sample-all	COMEBin	megahit	MGYG000001490	ERR1136831	cov_pr	0.993841
multi-sample-all	COMEBin	megahit	MGYG000001490	ERR1136831	cov_rc	0.641048
multi-sample-all	COMEBin	megahit	MGYG000001490	ERR1136831	cov_fs	0.77938
multi-sample-all	COMEBin	megahit	MGYG000280452	ERR1136764	cov_pr	0.976006
multi-sample-all	COMEBin	megahit	MGYG000280452	ERR1136764	cov_rc	0.555717
multi-sample-all	COMEBin	megahit	MGYG000280452	ERR1136764	cov_fs	0.7082
multi-sample-all	COMEBin	megahit	MGYG000258696	ERR1136831	cov_pr	0.998781
multi-sample-all	COMEBin	megahit	MGYG000258696	ERR1136831	cov_rc	0.673956
multi-sample-all	COMEBin	megahit	MGYG000258696	ERR1136831	cov_fs	0.80483
multi-sample-all	COMEBin	megahit	MGYG000117935	ERR1136812	cov_pr	0.903833
multi-sample-all	COMEBin	megahit	MGYG000117935	ERR1136812	cov_rc	0.343877
multi-sample-all	COMEBin	megahit	MGYG000117935	ERR1136812	cov_fs	0.498205
multi-sample-all	COMEBin	megahit	MGYG000146637	ERR1136812	cov_pr	0.987516
multi-sample-all	COMEBin	megahit	MGYG000146637	ERR1136812	cov_rc	0.315415
multi-sample-all	COMEBin	megahit	MGYG000146637	ERR1136812	cov_fs	0.478118
multi-sample-all	COMEBin	megahit	MGYG000254876	ERR1136891	cov_pr	0.99871
multi-sample-all	COMEBin	megahit	MGYG000254876	ERR1136891	cov_rc	0.373482
multi-sample-all	COMEBin	megahit	MGYG000254876	ERR1136891	cov_fs	0.543656
multi-sample-all	COMEBin	megahit	MGYG000187464	ERR1136646	cov_pr	1
multi-sample-all	COMEBin	megahit	MGYG000187464	ERR1136646	cov_rc	0.397027
multi-sample-all	COMEBin	megahit	MGYG000187464	ERR1136646	cov_fs	0.568388
multi-sample-all	COMEBin	megahit	MGYG000006261	ERR1136964	cov_pr	0.998666
multi-sample-all	COMEBin	megahit	MGYG000006261	ERR1136964	cov_rc	0.423285
multi-sample-all	COMEBin	megahit	MGYG000006261	ERR1136964	cov_fs	0.594564
multi-sample-all	COMEBin	megahit	MGYG000032744	ERR1136739	cov_pr	0.983134
multi-sample-all	COMEBin	megahit	MGYG000032744	ERR1136739	cov_rc	0.674275
multi-sample-all	COMEBin	megahit	MGYG000032744	ERR1136739	cov_fs	0.799926
multi-sample-all	COMEBin	megahit	MGYG000000187	ERR1136989	cov_pr	0.997005
multi-sample-all	COMEBin	megahit	MGYG000000187	ERR1136989	cov_rc	0.620742
multi-sample-all	COMEBin	megahit	MGYG000000187	ERR1136989	cov_fs	0.765117
multi-sample-all	COMEBin	megahit	MGYG000245520	ERR1136906	cov_pr	0.995184
[truncated: 114,317 more rows]

## Sheet: S4. Recall LMM MAG-pipelines
binner	assembler	binning_mode	emmean	SE	df	asymp.LCL	asymp.UCL
CONCOCT	metaspades	single-sample	0.716952	0.00872901	Inf	0.699844	0.734061
COMEBin	metaspades	single-sample	0.69573	0.00872901	Inf	0.678621	0.712838
SemiBin2	metaspades	single-sample	0.680013	0.00872901	Inf	0.662905	0.697122
METABAT2	metaspades	single-sample	0.675452	0.00872901	Inf	0.658344	0.692561
COMEBin	metaspades	multi-sample-mash	0.670439	0.00872901	Inf	0.65333	0.687548
CONCOCT	metaspades	multi-sample-all	0.660204	0.00872901	Inf	0.643096	0.677313
CONCOCT	megahit	single-sample	0.6569	0.00872901	Inf	0.639791	0.674008
COMEBin	metaspades	multi-sample-all	0.635293	0.00872901	Inf	0.618185	0.652402
CONCOCT	metaspades	multi-sample-mash	0.634159	0.00872901	Inf	0.61705	0.651267
COMEBin	megahit	single-sample	0.631055	0.00872901	Inf	0.613947	0.648164
SemiBin2	megahit	single-sample	0.618585	0.00872901	Inf	0.601477	0.635694
COMEBin	megahit	multi-sample-mash	0.617572	0.00872901	Inf	0.600464	0.634681
METABAT2	megahit	single-sample	0.613875	0.00872901	Inf	0.596766	0.630984
SemiBin2	metaspades	multi-sample-mash	0.608223	0.00872901	Inf	0.591114	0.625331
CONCOCT	megahit	multi-sample-all	0.60156	0.00872901	Inf	0.584451	0.618668
VAMB	metaspades	multi-sample-all	0.596288	0.00872901	Inf	0.579179	0.613396
METABAT2	metaspades	multi-sample-mash	0.590495	0.00872901	Inf	0.573386	0.607603
DAS(COMEBin-SemiBin2-METABAT2)	metaspades	multi-sample-mash	0.588056	0.00872901	Inf	0.570948	0.605165
COMEBin	megahit	multi-sample-all	0.587971	0.00872901	Inf	0.570863	0.60508
CONCOCT	megahit	multi-sample-mash	0.577411	0.00872901	Inf	0.560303	0.59452
METABAT2	metaspades	multi-sample-all	0.57641	0.00872901	Inf	0.559301	0.593518
DAS(COMEBin-SemiBin2-METABAT2)	metaspades	multi-sample-all	0.5725	0.00872901	Inf	0.555391	0.589609
SemiBin2	metaspades	multi-sample-all	0.57037	0.00872901	Inf	0.553262	0.587479
VAMB	metaspades	single-sample	0.567651	0.00872901	Inf	0.550542	0.584759
DAS(MaxBin2-METABAT2-CONCOCT)	metaspades	multi-sample-all	0.563693	0.00872901	Inf	0.546584	0.580802
VAMB	metaspades	multi-sample-mash	0.561629	0.00872901	Inf	0.544521	0.578738
SemiBin2	megahit	multi-sample-mash	0.535763	0.00872901	Inf	0.518655	0.552872
DAS(COMEBin-SemiBin2-METABAT2)	megahit	multi-sample-mash	0.535285	0.00873484	Inf	0.518165	0.552405
VAMB	megahit	multi-sample-all	0.535075	0.00872901	Inf	0.517966	0.552183
METABAT2	megahit	multi-sample-mash	0.533109	0.00872901	Inf	0.516001	0.550218
DAS(MaxBin2-METABAT2-CONCOCT)	megahit	multi-sample-all	0.529416	0.00873484	Inf	0.512296	0.546536
DAS(COMEBin-SemiBin2-METABAT2)	megahit	multi-sample-all	0.527175	0.00873484	Inf	0.510055	0.544295
METABAT2	megahit	multi-sample-all	0.522154	0.00872901	Inf	0.505046	0.539263
DAS(COMEBin-SemiBin2-METABAT2)	metaspades	single-sample	0.51756	0.00872901	Inf	0.500451	0.534669
DAS(MaxBin2-METABAT2-CONCOCT)	metaspades	multi-sample-mash	0.516057	0.00872901	Inf	0.498948	0.533166
VAMB	megahit	multi-sample-mash	0.511957	0.00872901	Inf	0.494848	0.529065
SemiBin2	megahit	multi-sample-all	0.495336	0.00872901	Inf	0.478228	0.512445
DAS(COMEBin-SemiBin2-METABAT2)	megahit	single-sample	0.485696	0.00873484	Inf	0.468576	0.502816
DAS(MaxBin2-METABAT2-CONCOCT)	megahit	multi-sample-mash	0.477236	0.00873484	Inf	0.460116	0.494356
VAMB	megahit	single-sample	0.442963	0.00872901	Inf	0.425855	0.460072
DAS(MaxBin2-METABAT2-CONCOCT)	metaspades	single-sample	0.432862	0.00872901	Inf	0.415754	0.449971
DAS(MaxBin2-METABAT2-CONCOCT)	megahit	single-sample	0.402655	0.00873484	Inf	0.385535	0.419775
MaxBin2	megahit	multi-sample-all	0.235969	0.00872901	Inf	0.218861	0.253078
MaxBin2	metaspades	multi-sample-all	0.223965	0.00872901	Inf	0.206856	0.241073
MaxBin2	megahit	single-sample	0.169813	0.00872901	Inf	0.152704	0.186921
MaxBin2	metaspades	single-sample	0.169074	0.00872901	Inf	0.151965	0.186182
MaxBin2	metaspades	multi-sample-mash	0.144967	0.00872901	Inf	0.127859	0.162076
MaxBin2	megahit	multi-sample-mash	0.144939	0.00872901	Inf	0.127831	0.162048

## Sheet: S5. Precision LMM MAG-pipelines
binner	assembler	binning_mode	emmean	SE	df	asymp.LCL	asymp.UCL
METABAT2	metaspades	multi-sample-all	0.00311201	0.0101108	Inf	-0.0167048	0.0229289
METABAT2	megahit	multi-sample-all	0.00321375	0.0101108	Inf	-0.0166031	0.0230306
VAMB	metaspades	multi-sample-mash	0.00364622	0.0101108	Inf	-0.0161706	0.0234631
METABAT2	megahit	multi-sample-mash	0.00413645	0.0101108	Inf	-0.0156804	0.0239533
VAMB	metaspades	multi-sample-all	0.00442268	0.0101108	Inf	-0.0153942	0.0242395
METABAT2	metaspades	multi-sample-mash	0.00443407	0.0101108	Inf	-0.0153828	0.0242509
VAMB	megahit	multi-sample-mash	0.00539237	0.0101108	Inf	-0.0144245	0.0252092
SemiBin2	metaspades	multi-sample-all	0.00584937	0.0101108	Inf	-0.0139675	0.0256662
VAMB	megahit	multi-sample-all	0.00591729	0.0101108	Inf	-0.0138996	0.0257341
SemiBin2	metaspades	multi-sample-mash	0.00836783	0.0101108	Inf	-0.011449	0.0281847
SemiBin2	megahit	multi-sample-all	0.00852821	0.0101108	Inf	-0.0112886	0.0283451
SemiBin2	megahit	multi-sample-mash	0.00905199	0.0101108	Inf	-0.0107649	0.0288688
COMEBin	metaspades	multi-sample-mash	0.0209875	0.0101108	Inf	0.00117062	0.0408043
COMEBin	metaspades	multi-sample-all	0.0222565	0.0101108	Inf	0.0024397	0.0420734
COMEBin	megahit	multi-sample-mash	0.0251484	0.0101108	Inf	0.00533155	0.0449652
SemiBin2	metaspades	single-sample	0.0253309	0.0101108	Inf	0.00551407	0.0451478
COMEBin	metaspades	single-sample	0.0272085	0.0101108	Inf	0.00739164	0.0470253
SemiBin2	megahit	single-sample	0.0281973	0.0101108	Inf	0.00838043	0.0480141
COMEBin	megahit	multi-sample-all	0.0282209	0.0101108	Inf	0.00840408	0.0480378
COMEBin	megahit	single-sample	0.0305044	0.0101108	Inf	0.0106876	0.0503213
CONCOCT	megahit	multi-sample-all	0.0433625	0.0101108	Inf	0.0235456	0.0631793
CONCOCT	megahit	multi-sample-mash	0.0681257	0.0101108	Inf	0.0483089	0.0879426
CONCOCT	metaspades	multi-sample-all	0.0846275	0.0101108	Inf	0.0648106	0.104444
CONCOCT	metaspades	multi-sample-mash	0.0980127	0.0101108	Inf	0.0781958	0.11783
DAS(MaxBin2-METABAT2-CONCOCT)	megahit	multi-sample-all	0.13225	0.0101193	Inf	0.112417	0.152084
VAMB	metaspades	single-sample	0.14369	0.0101108	Inf	0.123873	0.163507
DAS(COMEBin-SemiBin2-METABAT2)	megahit	multi-sample-all	0.144249	0.0101193	Inf	0.124416	0.164083
DAS(COMEBin-SemiBin2-METABAT2)	megahit	multi-sample-mash	0.145014	0.0101193	Inf	0.12518	0.164847
METABAT2	metaspades	single-sample	0.145698	0.0101108	Inf	0.125882	0.165515
DAS(COMEBin-SemiBin2-METABAT2)	metaspades	multi-sample-all	0.146172	0.0101108	Inf	0.126355	0.165988
METABAT2	megahit	single-sample	0.154759	0.0101108	Inf	0.134943	0.174576
DAS(COMEBin-SemiBin2-METABAT2)	metaspades	multi-sample-mash	0.156719	0.0101108	Inf	0.136902	0.176536
DAS(MaxBin2-METABAT2-CONCOCT)	metaspades	multi-sample-all	0.183184	0.0101108	Inf	0.163367	0.203001
DAS(MaxBin2-METABAT2-CONCOCT)	megahit	multi-sample-mash	0.189624	0.0101193	Inf	0.16979	0.209457
DAS(MaxBin2-METABAT2-CONCOCT)	metaspades	multi-sample-mash	0.219461	0.0101108	Inf	0.199645	0.239278
VAMB	megahit	single-sample	0.226566	0.0101108	Inf	0.206749	0.246382
DAS(COMEBin-SemiBin2-METABAT2)	megahit	single-sample	0.251215	0.0101193	Inf	0.231382	0.271049
DAS(COMEBin-SemiBin2-METABAT2)	metaspades	single-sample	0.291325	0.0101108	Inf	0.271508	0.311142
DAS(MaxBin2-METABAT2-CONCOCT)	megahit	single-sample	0.420627	0.0101193	Inf	0.400794	0.440461
DAS(MaxBin2-METABAT2-CONCOCT)	metaspades	single-sample	0.429544	0.0101108	Inf	0.409727	0.449361
CONCOCT	metaspades	single-sample	0.436101	0.0101108	Inf	0.416284	0.455918
CONCOCT	megahit	single-sample	0.444968	0.0101108	Inf	0.425151	0.464785
MaxBin2	megahit	multi-sample-all	0.447256	0.0101108	Inf	0.42744	0.467073
MaxBin2	metaspades	multi-sample-all	0.47525	0.0101108	Inf	0.455433	0.495066
MaxBin2	metaspades	multi-sample-mash	0.654999	0.0101108	Inf	0.635182	0.674816
MaxBin2	megahit	multi-sample-mash	0.684657	0.0101108	Inf	0.66484	0.704473
MaxBin2	megahit	single-sample	0.729481	0.0101108	Inf	0.709664	0.749298
MaxBin2	metaspades	single-sample	0.736885	0.0101108	Inf	0.717068	0.756702

## Sheet: S6. F-score LMM MAG-pipelines
binner	assembler	binning_mode	emmean	SE	df	asymp.LCL	asymp.UCL
COMEBin	metaspades	single-sample	0.802992	0.00918487	Inf	0.78499	0.820994
SemiBin2	metaspades	single-sample	0.794453	0.00918487	Inf	0.776451	0.812455
COMEBin	metaspades	multi-sample-mash	0.784218	0.00918487	Inf	0.766216	0.80222
COMEBin	megahit	single-sample	0.756429	0.00918487	Inf	0.738427	0.774431
COMEBin	metaspades	multi-sample-all	0.756064	0.00918487	Inf	0.738062	0.774066
SemiBin2	megahit	single-sample	0.750709	0.00918487	Inf	0.732707	0.768711
CONCOCT	metaspades	multi-sample-all	0.749006	0.00918487	Inf	0.731004	0.767008
COMEBin	megahit	multi-sample-mash	0.74394	0.00918487	Inf	0.725938	0.761942
SemiBin2	metaspades	multi-sample-mash	0.739707	0.00918487	Inf	0.721705	0.757709
VAMB	metaspades	multi-sample-all	0.732883	0.00918487	Inf	0.714881	0.750885
METABAT2	metaspades	single-sample	0.730441	0.00918487	Inf	0.712439	0.748443
METABAT2	metaspades	multi-sample-mash	0.728071	0.00918487	Inf	0.710069	0.746073
CONCOCT	megahit	multi-sample-all	0.723523	0.00918487	Inf	0.705521	0.741525
CONCOCT	metaspades	multi-sample-mash	0.722797	0.00918487	Inf	0.704795	0.740799
METABAT2	metaspades	multi-sample-all	0.717369	0.00918487	Inf	0.699367	0.735371
COMEBin	megahit	multi-sample-all	0.716448	0.00918487	Inf	0.698446	0.73445
SemiBin2	metaspades	multi-sample-all	0.706879	0.00918487	Inf	0.688877	0.724881
VAMB	metaspades	multi-sample-mash	0.704544	0.00918487	Inf	0.686542	0.722546
CONCOCT	megahit	multi-sample-mash	0.696256	0.00918487	Inf	0.678254	0.714258
METABAT2	megahit	single-sample	0.684808	0.00918487	Inf	0.666806	0.70281
VAMB	megahit	multi-sample-all	0.684558	0.00918487	Inf	0.666555	0.70256
DAS(COMEBin-SemiBin2-METABAT2)	metaspades	multi-sample-mash	0.683653	0.00918487	Inf	0.665651	0.701655
SemiBin2	megahit	multi-sample-mash	0.683012	0.00918487	Inf	0.66501	0.701014
METABAT2	megahit	multi-sample-mash	0.682788	0.00918487	Inf	0.664786	0.70079
METABAT2	megahit	multi-sample-all	0.673475	0.00918487	Inf	0.655473	0.691477
DAS(COMEBin-SemiBin2-METABAT2)	metaspades	multi-sample-all	0.673218	0.00918487	Inf	0.655216	0.69122
VAMB	megahit	multi-sample-mash	0.66301	0.00918487	Inf	0.645008	0.681012
DAS(MaxBin2-METABAT2-CONCOCT)	metaspades	multi-sample-all	0.655059	0.00918487	Inf	0.637057	0.673061
VAMB	metaspades	single-sample	0.648633	0.00918487	Inf	0.630631	0.666635
DAS(COMEBin-SemiBin2-METABAT2)	megahit	multi-sample-mash	0.647705	0.00919126	Inf	0.629691	0.66572
SemiBin2	megahit	multi-sample-all	0.645707	0.00918487	Inf	0.627705	0.663709
DAS(MaxBin2-METABAT2-CONCOCT)	megahit	multi-sample-all	0.645682	0.00919126	Inf	0.627668	0.663697
DAS(COMEBin-SemiBin2-METABAT2)	megahit	multi-sample-all	0.641533	0.00919126	Inf	0.623518	0.659548
DAS(MaxBin2-METABAT2-CONCOCT)	metaspades	multi-sample-mash	0.60886	0.00918487	Inf	0.590858	0.626862
DAS(COMEBin-SemiBin2-METABAT2)	metaspades	single-sample	0.592706	0.00918487	Inf	0.574704	0.610708
DAS(MaxBin2-METABAT2-CONCOCT)	megahit	multi-sample-mash	0.587751	0.00919126	Inf	0.569736	0.605765
DAS(COMEBin-SemiBin2-METABAT2)	megahit	single-sample	0.584054	0.00919126	Inf	0.566039	0.602068
CONCOCT	metaspades	single-sample	0.577538	0.00918487	Inf	0.559536	0.59554
CONCOCT	megahit	single-sample	0.547176	0.00918487	Inf	0.529174	0.565178
VAMB	megahit	single-sample	0.531299	0.00918487	Inf	0.513297	0.549301
DAS(MaxBin2-METABAT2-CONCOCT)	metaspades	single-sample	0.484555	0.00918487	Inf	0.466553	0.502557
DAS(MaxBin2-METABAT2-CONCOCT)	megahit	single-sample	0.466707	0.00919126	Inf	0.448693	0.484722
MaxBin2	megahit	multi-sample-all	0.299637	0.00918487	Inf	0.281635	0.317639
MaxBin2	metaspades	multi-sample-all	0.289684	0.00918487	Inf	0.271682	0.307686
MaxBin2	megahit	single-sample	0.194191	0.00918487	Inf	0.176189	0.212193
MaxBin2	metaspades	single-sample	0.192922	0.00918487	Inf	0.17492	0.210924
MaxBin2	metaspades	multi-sample-mash	0.186808	0.00918487	Inf	0.168806	0.20481
MaxBin2	megahit	multi-sample-mash	0.177785	0.00918487	Inf	0.159783	0.195787

## Sheet: S7. Mobileome metrics binner
value	metric	genome	binning_mode	binner	assembler	sample	grp
0.832607	rc	MGYG000001415	multi-sample-all	METABAT2	metaspades	ERR1136812	All
0.519611	rc	MGYG000001707	multi-sample-all	METABAT2	metaspades	ERR1136812	All
0.78561	rc	MGYG000002545	multi-sample-all	METABAT2	metaspades	ERR1136812	All
0.462074	rc	MGYG000005906	multi-sample-all	METABAT2	metaspades	ERR1136812	All
0.451509	rc	MGYG000040636	multi-sample-all	METABAT2	metaspades	ERR1136812	All
0.928852	rc	MGYG000076846	multi-sample-all	METABAT2	metaspades	ERR1136812	All
0.647979	rc	MGYG000088497	multi-sample-all	METABAT2	metaspades	ERR1136812	All
0.666584	rc	MGYG000102349	multi-sample-all	METABAT2	metaspades	ERR1136812	All
0.705353	rc	MGYG000114650	multi-sample-all	METABAT2	metaspades	ERR1136812	All
0.521219	rc	MGYG000117935	multi-sample-all	METABAT2	metaspades	ERR1136812	All
0.344538	rc	MGYG000144849	multi-sample-all	METABAT2	metaspades	ERR1136812	All
0.361322	rc	MGYG000146637	multi-sample-all	METABAT2	metaspades	ERR1136812	All
0.797388	rc	MGYG000211935	multi-sample-all	METABAT2	metaspades	ERR1136812	All
0.488981	rc	MGYG000278633	multi-sample-all	METABAT2	metaspades	ERR1136812	All
0.852334	rc	MGYG000282890	multi-sample-all	METABAT2	metaspades	ERR1136812	All
0.900719	rc	MGYG000048233	multi-sample-all	METABAT2	metaspades	ERR1136917	All
0.623281	rc	MGYG000245326	multi-sample-all	METABAT2	metaspades	ERR1136917	All
0.76354	rc	MGYG000002298	multi-sample-all	METABAT2	metaspades	ERR1136946	All
0.755752	rc	MGYG000002455	multi-sample-all	METABAT2	metaspades	ERR1136946	All
0.702882	rc	MGYG000135271	multi-sample-all	METABAT2	metaspades	ERR1136946	All
0.444252	rc	MGYG000153177	multi-sample-all	METABAT2	metaspades	ERR1136946	All
0.888648	rc	MGYG000192797	multi-sample-all	METABAT2	metaspades	ERR1136946	All
0.624289	rc	MGYG000241024	multi-sample-all	METABAT2	metaspades	ERR1136946	All
0.582513	rc	MGYG000040344	multi-sample-all	METABAT2	metaspades	ERR1136662	All
0.93641	rc	MGYG000048233	multi-sample-all	METABAT2	metaspades	ERR1136662	All
0.843029	rc	MGYG000177413	multi-sample-all	METABAT2	metaspades	ERR1136662	All
0.951592	rc	MGYG000232701	multi-sample-all	METABAT2	metaspades	ERR1136662	All
0.956819	rc	MGYG000255450	multi-sample-all	METABAT2	metaspades	ERR1136662	All
0.705498	rc	MGYG000002274	multi-sample-all	METABAT2	metaspades	ERR1136714	All
0.421641	rc	MGYG000006567	multi-sample-all	METABAT2	metaspades	ERR1136714	All
0.366731	rc	MGYG000044550	multi-sample-all	METABAT2	metaspades	ERR1136714	All
0.748582	rc	MGYG000147506	multi-sample-all	METABAT2	metaspades	ERR1136714	All
0.767538	rc	MGYG000151174	multi-sample-all	METABAT2	metaspades	ERR1136714	All
0.894697	rc	MGYG000204634	multi-sample-all	METABAT2	metaspades	ERR1136714	All
0.553475	rc	MGYG000280452	multi-sample-all	METABAT2	metaspades	ERR1136714	All
0.728662	rc	MGYG000000177	multi-sample-all	METABAT2	metaspades	ERR1136721	All
0.851554	rc	MGYG000002517	multi-sample-all	METABAT2	metaspades	ERR1136721	All
0.833489	rc	MGYG000004733	multi-sample-all	METABAT2	metaspades	ERR1136721	All
0.84501	rc	MGYG000004946	multi-sample-all	METABAT2	metaspades	ERR1136721	All
0.482611	rc	MGYG000005178	multi-sample-all	METABAT2	metaspades	ERR1136721	All
0.829071	rc	MGYG000120645	multi-sample-all	METABAT2	metaspades	ERR1136721	All
0.576583	rc	MGYG000147839	multi-sample-all	METABAT2	metaspades	ERR1136721	All
0.881155	rc	MGYG000187687	multi-sample-all	METABAT2	metaspades	ERR1136721	All
0.910951	rc	MGYG000195427	multi-sample-all	METABAT2	metaspades	ERR1136721	All
0.913935	rc	MGYG000229893	multi-sample-all	METABAT2	metaspades	ERR1136721	All
0.891895	rc	MGYG000238342	multi-sample-all	METABAT2	metaspades	ERR1136721	All
0.959531	rc	MGYG000273882	multi-sample-all	METABAT2	metaspades	ERR1136721	All
0.637199	rc	MGYG000280452	multi-sample-all	METABAT2	metaspades	ERR1136721	All
0.834444	rc	MGYG000284844	multi-sample-all	METABAT2	metaspades	ERR1136721	All
0.60481	rc	MGYG000006752	multi-sample-all	METABAT2	metaspades	ERR1137002	All
0.518241	rc	MGYG000194105	multi-sample-all	METABAT2	metaspades	ERR1137002	All
0.707852	rc	MGYG000204634	multi-sample-all	METABAT2	metaspades	ERR1137002	All
0.720531	rc	MGYG000255450	multi-sample-all	METABAT2	metaspades	ERR1137002	All
0.870732	rc	MGYG000000250	multi-sample-all	METABAT2	metaspades	ERR1137033	All
0.654623	rc	MGYG000005055	multi-sample-all	METABAT2	metaspades	ERR1137033	All
0.575627	rc	MGYG000021115	multi-sample-all	METABAT2	metaspades	ERR1137033	All
0.387833	rc	MGYG000244563	multi-sample-all	METABAT2	metaspades	ERR1137033	All
0.855454	rc	MGYG000055687	multi-sample-all	METABAT2	metaspades	ERR1137034	All
0.82507	rc	MGYG000000243	multi-sample-all	METABAT2	metaspades	ERR1136644	All
0.897096	rc	MGYG000009501	multi-sample-all	METABAT2	metaspades	ERR1136644	All
0.594727	rc	MGYG000000253	multi-sample-all	METABAT2	metaspades	ERR1136949	All
0.388536	rc	MGYG000003697	multi-sample-all	METABAT2	metaspades	ERR1136949	All
0.666358	rc	MGYG000120645	multi-sample-all	METABAT2	metaspades	ERR1136949	All
0.815737	rc	MGYG000187687	multi-sample-all	METABAT2	metaspades	ERR1136949	All
0.875404	rc	MGYG000206647	multi-sample-all	METABAT2	metaspades	ERR1136949	All
0.766357	rc	MGYG000245520	multi-sample-all	METABAT2	metaspades	ERR1136949	All
0.797984	rc	MGYG000271767	multi-sample-all	METABAT2	metaspades	ERR1136949	All
0.640701	rc	MGYG000000250	multi-sample-all	METABAT2	metaspades	ERR1136945	All
0.655711	rc	MGYG000002274	multi-sample-all	METABAT2	metaspades	ERR1136945	All
0.496008	rc	MGYG000006438	multi-sample-all	METABAT2	metaspades	ERR1136945	All
0.95274	rc	MGYG000059677	multi-sample-all	METABAT2	metaspades	ERR1136945	All
0.66167	rc	MGYG000120645	multi-sample-all	METABAT2	metaspades	ERR1136945	All
0.769167	rc	MGYG000148078	multi-sample-all	METABAT2	metaspades	ERR1136945	All
0.755203	rc	MGYG000002517	multi-sample-all	METABAT2	metaspades	ERR1136731	All
0.795237	rc	MGYG000006675	multi-sample-all	METABAT2	metaspades	ERR1136731	All
0.291542	rc	MGYG000008142	multi-sample-all	METABAT2	metaspades	ERR1136731	All
0.957914	rc	MGYG000048233	multi-sample-all	METABAT2	metaspades	ERR1136731	All
0.547766	rc	MGYG000073722	multi-sample-all	METABAT2	metaspades	ERR1136731	All
0.735982	rc	MGYG000076231	multi-sample-all	METABAT2	metaspades	ERR1136731	All
0.86861	rc	MGYG000082915	multi-sample-all	METABAT2	metaspades	ERR1136731	All
0.51936	rc	MGYG000090873	multi-sample-all	METABAT2	metaspades	ERR1136731	All
0.683585	rc	MGYG000106716	multi-sample-all	METABAT2	metaspades	ERR1136731	All
0.579033	rc	MGYG000120645	multi-sample-all	METABAT2	metaspades	ERR1136731	All
0.884864	rc	MGYG000139673	multi-sample-all	METABAT2	metaspades	ERR1136731	All
0.417034	rc	MGYG000194105	multi-sample-all	METABAT2	metaspades	ERR1136731	All
0.430378	rc	MGYG000202980	multi-sample-all	METABAT2	metaspades	ERR1136731	All
0.738488	rc	MGYG000232769	multi-sample-all	METABAT2	metaspades	ERR1136731	All
0.926514	rc	MGYG000252996	multi-sample-all	METABAT2	metaspades	ERR1136731	All
0.801919	rc	MGYG000282890	multi-sample-all	METABAT2	metaspades	ERR1136731	All
0.70833	rc	MGYG000285953	multi-sample-all	METABAT2	metaspades	ERR1136731	All
0.722272	rc	MGYG000002286	multi-sample-all	METABAT2	metaspades	ERR1136791	All
0.783647	rc	MGYG000002509	multi-sample-all	METABAT2	metaspades	ERR1136791	All
0.936371	rc	MGYG000004777	multi-sample-all	METABAT2	metaspades	ERR1136791	All
0.47443	rc	MGYG000020139	multi-sample-all	METABAT2	metaspades	ERR1136791	All
0.860319	rc	MGYG000088657	multi-sample-all	METABAT2	metaspades	ERR1136791	All
0.87623	rc	MGYG000107881	multi-sample-all	METABAT2	metaspades	ERR1136791	All
0.967073	rc	MGYG000119054	multi-sample-all	METABAT2	metaspades	ERR1136791	All
0.800811	rc	MGYG000127761	multi-sample-all	METABAT2	metaspades	ERR1136791	All
0.57688	rc	MGYG000133356	multi-sample-all	METABAT2	metaspades	ERR1136791	All
0.812757	rc	MGYG000148078	multi-sample-all	METABAT2	metaspades	ERR1136791	All
0.582912	rc	MGYG000153678	multi-sample-all	METABAT2	metaspades	ERR1136791	All
0.893587	rc	MGYG000260333	multi-sample-all	METABAT2	metaspades	ERR1136791	All
0.882655	rc	MGYG000260429	multi-sample-all	METABAT2	metaspades	ERR1136791	All
0.707924	rc	MGYG000000190	multi-sample-all	METABAT2	metaspades	ERR1136898	All
0.605089	rc	MGYG000000195	multi-sample-all	METABAT2	metaspades	ERR1136898	All
0.496152	rc	MGYG000001711	multi-sample-all	METABAT2	metaspades	ERR1136898	All
0.632586	rc	MGYG000002274	multi-sample-all	METABAT2	metaspades	ERR1136898	All
0.463609	rc	MGYG000002412	multi-sample-all	METABAT2	metaspades	ERR1136898	All
0.718529	rc	MGYG000002545	multi-sample-all	METABAT2	metaspades	ERR1136898	All
0.327981	rc	MGYG000006567	multi-sample-all	METABAT2	metaspades	ERR1136898	All
0.353749	rc	MGYG000271767	multi-sample-all	METABAT2	metaspades	ERR1136898	All
0.822577	rc	MGYG000000002	multi-sample-all	METABAT2	metaspades	ERR1136754	All
0.86124	rc	MGYG000000177	multi-sample-all	METABAT2	metaspades	ERR1136754	All
0.980059	rc	MGYG000001385	multi-sample-all	METABAT2	metaspades	ERR1136754	All
0.813079	rc	MGYG000001397	multi-sample-all	METABAT2	metaspades	ERR1136754	All
0.808536	rc	MGYG000002286	multi-sample-all	METABAT2	metaspades	ERR1136754	All
0.95788	rc	MGYG000004806	multi-sample-all	METABAT2	metaspades	ERR1136754	All
0.622241	rc	MGYG000005751	multi-sample-all	METABAT2	metaspades	ERR1136754	All
0.812085	rc	MGYG000006838	multi-sample-all	METABAT2	metaspades	ERR1136754	All
0.832561	rc	MGYG000006994	multi-sample-all	METABAT2	metaspades	ERR1136754	All
0.459678	rc	MGYG000025661	multi-sample-all	METABAT2	metaspades	ERR1136754	All
0.449537	rc	MGYG000036532	multi-sample-all	METABAT2	metaspades	ERR1136754	All
0.728194	rc	MGYG000048233	multi-sample-all	METABAT2	metaspades	ERR1136754	All
0.448037	rc	MGYG000055687	multi-sample-all	METABAT2	metaspades	ERR1136754	All
0.841008	rc	MGYG000065089	multi-sample-all	METABAT2	metaspades	ERR1136754	All
0.811038	rc	MGYG000088657	multi-sample-all	METABAT2	metaspades	ERR1136754	All
0.385189	rc	MGYG000177675	multi-sample-all	METABAT2	metaspades	ERR1136754	All
0.47546	rc	MGYG000199723	multi-sample-all	METABAT2	metaspades	ERR1136754	All
0.585112	rc	MGYG000209409	multi-sample-all	METABAT2	metaspades	ERR1136754	All
0.995264	rc	MGYG000213208	multi-sample-all	METABAT2	metaspades	ERR1136754	All
0.841989	rc	MGYG000226313	multi-sample-all	METABAT2	metaspades	ERR1136754	All
0.72295	rc	MGYG000000028	multi-sample-all	METABAT2	metaspades	ERR1137218	All
0.601607	rc	MGYG000005478	multi-sample-all	METABAT2	metaspades	ERR1137218	All
0.63946	rc	MGYG000006858	multi-sample-all	METABAT2	metaspades	ERR1137218	All
0.809907	rc	MGYG000021014	multi-sample-all	METABAT2	metaspades	ERR1137218	All
0.639624	rc	MGYG000022844	multi-sample-all	METABAT2	metaspades	ERR1137218	All
0.557048	rc	MGYG000107881	multi-sample-all	METABAT2	metaspades	ERR1137218	All
0.55934	rc	MGYG000221347	multi-sample-all	METABAT2	metaspades	ERR1137218	All
0.822539	rc	MGYG000000065	multi-sample-all	METABAT2	metaspades	ERR1136887	All
0.454288	rc	MGYG000002286	multi-sample-all	METABAT2	metaspades	ERR1136887	All
0.827756	rc	MGYG000002540	multi-sample-all	METABAT2	metaspades	ERR1136887	All
0.804386	rc	MGYG000172777	multi-sample-all	METABAT2	metaspades	ERR1136887	All
0.871535	rc	MGYG000226313	multi-sample-all	METABAT2	metaspades	ERR1136887	All
0.871755	rc	MGYG000229893	multi-sample-all	METABAT2	metaspades	ERR1136887	All
0.454249	rc	MGYG000285286	multi-sample-all	METABAT2	metaspades	ERR1136887	All
0.746379	rc	MGYG000000084	multi-sample-all	METABAT2	metaspades	ERR1137120	All
0.734589	rc	MGYG000000243	multi-sample-all	METABAT2	metaspades	ERR1137120	All
0.363295	rc	MGYG000001310	multi-sample-all	METABAT2	metaspades	ERR1137120	All
0.741159	rc	MGYG000002482	multi-sample-all	METABAT2	metaspades	ERR1137120	All
0.704071	rc	MGYG000006143	multi-sample-all	METABAT2	metaspades	ERR1137120	All
0.948385	rc	MGYG000136675	multi-sample-all	METABAT2	metaspades	ERR1137120	All
0.446519	rc	MGYG000179621	multi-sample-all	METABAT2	metaspades	ERR1137120	All
0.608771	rc	MGYG000227723	multi-sample-all	METABAT2	metaspades	ERR1137120	All
0.84383	rc	MGYG000258696	multi-sample-all	METABAT2	metaspades	ERR1137120	All
0.500726	rc	MGYG000285953	multi-sample-all	METABAT2	metaspades	ERR1137120	All
0.663618	rc	MGYG000000022	multi-sample-all	METABAT2	metaspades	ERR1136723	All
0.90015	rc	MGYG000001310	multi-sample-all	METABAT2	metaspades	ERR1136723	All
0.689918	rc	MGYG000003697	multi-sample-all	METABAT2	metaspades	ERR1136723	All
0.53156	rc	MGYG000021115	multi-sample-all	METABAT2	metaspades	ERR1136723	All
0.484737	rc	MGYG000082313	multi-sample-all	METABAT2	metaspades	ERR1136723	All
0.826929	rc	MGYG000104362	multi-sample-all	METABAT2	metaspades	ERR1136723	All
0.805507	rc	MGYG000116882	multi-sample-all	METABAT2	metaspades	ERR1136723	All
0.871339	rc	MGYG000223404	multi-sample-all	METABAT2	metaspades	ERR1136723	All
0.801269	rc	MGYG000245520	multi-sample-all	METABAT2	metaspades	ERR1136723	All
0.52673	rc	MGYG000000028	multi-sample-all	METABAT2	metaspades	ERR1136764	All
0.974524	rc	MGYG000002459	multi-sample-all	METABAT2	metaspades	ERR1136764	All
0.814447	rc	MGYG000002540	multi-sample-all	METABAT2	metaspades	ERR1136764	All
0.304382	rc	MGYG000003697	multi-sample-all	METABAT2	metaspades	ERR1136764	All
0.868006	rc	MGYG000009501	multi-sample-all	METABAT2	metaspades	ERR1136764	All
0.587414	rc	MGYG000021014	multi-sample-all	METABAT2	metaspades	ERR1136764	All
0.97077	rc	MGYG000106716	multi-sample-all	METABAT2	metaspades	ERR1136764	All
0.906358	rc	MGYG000106971	multi-sample-all	METABAT2	metaspades	ERR1136764	All
0.920741	rc	MGYG000107881	multi-sample-all	METABAT2	metaspades	ERR1136764	All
0.543686	rc	MGYG000179621	multi-sample-all	METABAT2	metaspades	ERR1136764	All
0.75933	rc	MGYG000222466	multi-sample-all	METABAT2	metaspades	ERR1136764	All
0.557191	rc	MGYG000280452	multi-sample-all	METABAT2	metaspades	ERR1136764	All
0.636782	rc	MGYG000000028	multi-sample-all	METABAT2	metaspades	ERR1137134	All
0.948305	rc	MGYG000001440	multi-sample-all	METABAT2	metaspades	ERR1137134	All
0.819135	rc	MGYG000002292	multi-sample-all	METABAT2	metaspades	ERR1137134	All
0.443177	rc	MGYG000006675	multi-sample-all	METABAT2	metaspades	ERR1137134	All
0.542875	rc	MGYG000008142	multi-sample-all	METABAT2	metaspades	ERR1137134	All
0.509427	rc	MGYG000040636	multi-sample-all	METABAT2	metaspades	ERR1137134	All
0.923225	rc	MGYG000048233	multi-sample-all	METABAT2	metaspades	ERR1137134	All
0.896694	rc	MGYG000107881	multi-sample-all	METABAT2	metaspades	ERR1137134	All
0.801902	rc	MGYG000124241	multi-sample-all	METABAT2	metaspades	ERR1137134	All
0.727246	rc	MGYG000155264	multi-sample-all	METABAT2	metaspades	ERR1137134	All
0.950848	rc	MGYG000285953	multi-sample-all	METABAT2	metaspades	ERR1137134	All
0.817718	rc	MGYG000005705	multi-sample-all	METABAT2	metaspades	ERR1136652	All
0.622436	rc	MGYG000035685	multi-sample-all	METABAT2	metaspades	ERR1136652	All
0.556976	rc	MGYG000040636	multi-sample-all	METABAT2	metaspades	ERR1136652	All
0.652008	rc	MGYG000139673	multi-sample-all	METABAT2	metaspades	ERR1136652	All
0.543363	rc	MGYG000153678	multi-sample-all	METABAT2	metaspades	ERR1136652	All
0.864823	rc	MGYG000260193	multi-sample-all	METABAT2	metaspades	ERR1136652	All
0.544153	rc	MGYG000267243	multi-sample-all	METABAT2	metaspades	ERR1136652	All
0.824158	rc	MGYG000005852	multi-sample-all	METABAT2	metaspades	ERR1137068	All
0.638609	rc	MGYG000149027	multi-sample-all	METABAT2	metaspades	ERR1137068	All
0.860009	rc	MGYG000163644	multi-sample-all	METABAT2	metaspades	ERR1137068	All
0.748467	rc	MGYG000172417	multi-sample-all	METABAT2	metaspades	ERR1137068	All
0.763883	rc	MGYG000199723	multi-sample-all	METABAT2	metaspades	ERR1137200	All
0.862021	rc	MGYG000241549	multi-sample-all	METABAT2	metaspades	ERR1137200	All
0.782742	rc	MGYG000280452	multi-sample-all	METABAT2	metaspades	ERR1137200	All
0.696178	rc	MGYG000021014	multi-sample-all	METABAT2	metaspades	ERR1137004	All
0.742074	rc	MGYG000076231	multi-sample-all	METABAT2	metaspades	ERR1137004	All
0.629356	rc	MGYG000135271	multi-sample-all	METABAT2	metaspades	ERR1137004	All
0.631127	rc	MGYG000001310	multi-sample-all	METABAT2	metaspades	ERR1136637	All
0.755515	rc	MGYG000001385	multi-sample-all	METABAT2	metaspades	ERR1136637	All
0.640892	rc	MGYG000089024	multi-sample-all	METABAT2	metaspades	ERR1136637	All
0.699329	rc	MGYG000151174	multi-sample-all	METABAT2	metaspades	ERR1136637	All
0.932035	rc	MGYG000000243	multi-sample-all	METABAT2	metaspades	ERR1136695	All
0.822439	rc	MGYG000002292	multi-sample-all	METABAT2	metaspades	ERR1136695	All
0.606984	rc	MGYG000005478	multi-sample-all	METABAT2	metaspades	ERR1136695	All
0.456057	rc	MGYG000008361	multi-sample-all	METABAT2	metaspades	ERR1136695	All
0.427776	rc	MGYG000011594	multi-sample-all	METABAT2	metaspades	ERR1136695	All
0.876378	rc	MGYG000083744	multi-sample-all	METABAT2	metaspades	ERR1136695	All
0.865302	rc	MGYG000100984	multi-sample-all	METABAT2	metaspades	ERR1136695	All
0.922652	rc	MGYG000139673	multi-sample-all	METABAT2	metaspades	ERR1136695	All
0.762037	rc	MGYG000147839	multi-sample-all	METABAT2	metaspades	ERR1136695	All
0.550696	rc	MGYG000153561	multi-sample-all	METABAT2	metaspades	ERR1136695	All
0.937016	rc	MGYG000204634	multi-sample-all	METABAT2	metaspades	ERR1136695	All
0.910452	rc	MGYG000229893	multi-sample-all	METABAT2	metaspades	ERR1136695	All
0.945652	rc	MGYG000238631	multi-sample-all	METABAT2	metaspades	ERR1136695	All
0.793478	rc	MGYG000279306	multi-sample-all	METABAT2	metaspades	ERR1136695	All
0.766418	rc	MGYG000001310	multi-sample-all	METABAT2	metaspades	ERR1137171	All
0.86265	rc	MGYG000002286	multi-sample-all	METABAT2	metaspades	ERR1137171	All
0.604051	rc	MGYG000000243	multi-sample-all	METABAT2	metaspades	ERR1136928	All
0.979898	rc	MGYG000001440	multi-sample-all	METABAT2	metaspades	ERR1136928	All
0.663472	rc	MGYG000006567	multi-sample-all	METABAT2	metaspades	ERR1136928	All
0.414674	rc	MGYG000083923	multi-sample-all	METABAT2	metaspades	ERR1136928	All
0.847208	rc	MGYG000256643	multi-sample-all	METABAT2	metaspades	ERR1136928	All
0.906884	rc	MGYG000260429	multi-sample-all	METABAT2	metaspades	ERR1136928	All
0.611026	rc	MGYG000000029	multi-sample-all	METABAT2	metaspades	ERR1136712	All
0.42834	rc	MGYG000002321	multi-sample-all	METABAT2	metaspades	ERR1136712	All
0.691691	rc	MGYG000005478	multi-sample-all	METABAT2	metaspades	ERR1136712	All
0.843578	rc	MGYG000006571	multi-sample-all	METABAT2	metaspades	ERR1136712	All
0.811116	rc	MGYG000021879	multi-sample-all	METABAT2	metaspades	ERR1136712	All
0.772152	rc	MGYG000032744	multi-sample-all	METABAT2	metaspades	ERR1136712	All
0.65593	rc	MGYG000089048	multi-sample-all	METABAT2	metaspades	ERR1136712	All
0.901327	rc	MGYG000181603	multi-sample-all	METABAT2	metaspades	ERR1136712	All
0.898285	rc	MGYG000204634	multi-sample-all	METABAT2	metaspades	ERR1136712	All
0.838836	rc	MGYG000213128	multi-sample-all	METABAT2	metaspades	ERR1136712	All
0.458105	rc	MGYG000278633	multi-sample-all	METABAT2	metaspades	ERR1136712	All
0.581693	rc	MGYG000282310	multi-sample-all	METABAT2	metaspades	ERR1136712	All
0.802191	rc	MGYG000000033	multi-sample-all	METABAT2	metaspades	ERR1137125	All
0.774502	rc	MGYG000000045	multi-sample-all	METABAT2	metaspades	ERR1137125	All
0.78609	rc	MGYG000000209	multi-sample-all	METABAT2	metaspades	ERR1137125	All
0.63663	rc	MGYG000000243	multi-sample-all	METABAT2	metaspades	ERR1137125	All
0.814986	rc	MGYG000001310	multi-sample-all	METABAT2	metaspades	ERR1137125	All
0.473962	rc	MGYG000002298	multi-sample-all	METABAT2	metaspades	ERR1137125	All
0.804379	rc	MGYG000081184	multi-sample-all	METABAT2	metaspades	ERR1137125	All
0.815364	rc	MGYG000147839	multi-sample-all	METABAT2	metaspades	ERR1137125	All
0.802397	rc	MGYG000198353	multi-sample-all	METABAT2	metaspades	ERR1137125	All
0.746187	rc	MGYG000241024	multi-sample-all	METABAT2	metaspades	ERR1137125	All
0.513159	rc	MGYG000255548	multi-sample-all	METABAT2	metaspades	ERR1137125	All
0.349713	rc	MGYG000285953	multi-sample-all	METABAT2	metaspades	ERR1137125	All
0.842683	rc	MGYG000021014	multi-sample-all	METABAT2	metaspades	ERR1136948	All
0.799829	rc	MGYG000120645	multi-sample-all	METABAT2	metaspades	ERR1136948	All
0.923552	rc	MGYG000179621	multi-sample-all	METABAT2	metaspades	ERR1136948	All
0.471002	rc	MGYG000207853	multi-sample-all	METABAT2	metaspades	ERR1136948	All
0.909143	rc	MGYG000256239	multi-sample-all	METABAT2	metaspades	ERR1136948	All
0.618236	rc	MGYG000282310	multi-sample-all	METABAT2	metaspades	ERR1136948	All
0.75831	rc	MGYG000000084	multi-sample-all	METABAT2	metaspades	ERR1136845	All
0.630559	rc	MGYG000000243	multi-sample-all	METABAT2	metaspades	ERR1136845	All
0.856555	rc	MGYG000002286	multi-sample-all	METABAT2	metaspades	ERR1136845	All
0.986713	rc	MGYG000008142	multi-sample-all	METABAT2	metaspades	ERR1136845	All
0.714712	rc	MGYG000035685	multi-sample-all	METABAT2	metaspades	ERR1136845	All
0.887753	rc	MGYG000076231	multi-sample-all	METABAT2	metaspades	ERR1136845	All
0.623196	rc	MGYG000107881	multi-sample-all	METABAT2	metaspades	ERR1136845	All
0.408635	rc	MGYG000120645	multi-sample-all	METABAT2	metaspades	ERR1136845	All
0.488019	rc	MGYG000181603	multi-sample-all	METABAT2	metaspades	ERR1136845	All
0.934051	rc	MGYG000206647	multi-sample-all	METABAT2	metaspades	ERR1136845	All
0.761597	rc	MGYG000257557	multi-sample-all	METABAT2	metaspades	ERR1136845	All
0.852478	rc	MGYG000000002	multi-sample-all	METABAT2	metaspades	ERR1136838	All
0.923271	rc	MGYG000000077	multi-sample-all	METABAT2	metaspades	ERR1136838	All
0.939458	rc	MGYG000000144	multi-sample-all	METABAT2	metaspades	ERR1136838	All
0.815122	rc	MGYG000000177	multi-sample-all	METABAT2	metaspades	ERR1136838	All
0.905798	rc	MGYG000000190	multi-sample-all	METABAT2	metaspades	ERR1136838	All
0.770627	rc	MGYG000000216	multi-sample-all	METABAT2	metaspades	ERR1136838	All
0.651047	rc	MGYG000001310	multi-sample-all	METABAT2	metaspades	ERR1136838	All
0.660132	rc	MGYG000001385	multi-sample-all	METABAT2	metaspades	ERR1136838	All
0.532513	rc	MGYG000006731	multi-sample-all	METABAT2	metaspades	ERR1136838	All
0.659252	rc	MGYG000019143	multi-sample-all	METABAT2	metaspades	ERR1136838	All
0.701472	rc	MGYG000021014	multi-sample-all	METABAT2	metaspades	ERR1136838	All
0.767471	rc	MGYG000036718	multi-sample-all	METABAT2	metaspades	ERR1136838	All
0.888434	rc	MGYG000037464	multi-sample-all	METABAT2	metaspades	ERR1136838	All
0.907311	rc	MGYG000048233	multi-sample-all	METABAT2	metaspades	ERR1136838	All
0.846631	rc	MGYG000076637	multi-sample-all	METABAT2	metaspades	ERR1136838	All
0.926855	rc	MGYG000104362	multi-sample-all	METABAT2	metaspades	ERR1136838	All
0.790482	rc	MGYG000148078	multi-sample-all	METABAT2	metaspades	ERR1136838	All
0.879049	rc	MGYG000158569	multi-sample-all	METABAT2	metaspades	ERR1136838	All
0.944943	rc	MGYG000163402	multi-sample-all	METABAT2	metaspades	ERR1136838	All
0.920245	rc	MGYG000163644	multi-sample-all	METABAT2	metaspades	ERR1136838	All
0.684495	rc	MGYG000198108	multi-sample-all	METABAT2	metaspades	ERR1136838	All
0.843064	rc	MGYG000198353	multi-sample-all	METABAT2	metaspades	ERR1136838	All
0.920559	rc	MGYG000204634	multi-sample-all	METABAT2	metaspades	ERR1136838	All
0.988042	rc	MGYG000213208	multi-sample-all	METABAT2	metaspades	ERR1136838	All
0.430472	rc	MGYG000214244	multi-sample-all	METABAT2	metaspades	ERR1136838	All
0.529308	rc	MGYG000216553	multi-sample-all	METABAT2	metaspades	ERR1136838	All
0.836225	rc	MGYG000245520	multi-sample-all	METABAT2	metaspades	ERR1136838	All
0.940851	rc	MGYG000284844	multi-sample-all	METABAT2	metaspades	ERR1136838	All
0.938315	rc	MGYG000002371	multi-sample-all	METABAT2	metaspades	ERR1136967	All
0.634718	rc	MGYG000024725	multi-sample-all	METABAT2	metaspades	ERR1136967	All
0.929888	rc	MGYG000197342	multi-sample-all	METABAT2	metaspades	ERR1136967	All
0.784926	rc	MGYG000245326	multi-sample-all	METABAT2	metaspades	ERR1136967	All
0.864276	rc	MGYG000000186	multi-sample-all	METABAT2	metaspades	ERR1136621	All
0.727166	rc	MGYG000002274	multi-sample-all	METABAT2	metaspades	ERR1136621	All
0.488195	rc	MGYG000006567	multi-sample-all	METABAT2	metaspades	ERR1136621	All
0.915129	rc	MGYG000006994	multi-sample-all	METABAT2	metaspades	ERR1136621	All
0.482769	rc	MGYG000020139	multi-sample-all	METABAT2	metaspades	ERR1136621	All
0.772505	rc	MGYG000107881	multi-sample-all	METABAT2	metaspades	ERR1136621	All
0.546958	rc	MGYG000144849	multi-sample-all	METABAT2	metaspades	ERR1136621	All
0.501106	rc	MGYG000235192	multi-sample-all	METABAT2	metaspades	ERR1136621	All
0.863834	rc	MGYG000241024	multi-sample-all	METABAT2	metaspades	ERR1136621	All
0.826774	rc	MGYG000245520	multi-sample-all	METABAT2	metaspades	ERR1136621	All
0.510491	rc	MGYG000270281	multi-sample-all	METABAT2	metaspades	ERR1136621	All
0.498153	rc	MGYG000284844	multi-sample-all	METABAT2	metaspades	ERR1136621	All
0.863231	rc	MGYG000000077	multi-sample-all	METABAT2	metaspades	ERR1136796	All
0.783848	rc	MGYG000000084	multi-sample-all	METABAT2	metaspades	ERR1136796	All
0.823002	rc	MGYG000001310	multi-sample-all	METABAT2	metaspades	ERR1136796	All
0.800308	rc	MGYG000002274	multi-sample-all	METABAT2	metaspades	ERR1136796	All
0.589837	rc	MGYG000005976	multi-sample-all	METABAT2	metaspades	ERR1136796	All
0.592477	rc	MGYG000021115	multi-sample-all	METABAT2	metaspades	ERR1136796	All
0.498828	rc	MGYG000144849	multi-sample-all	METABAT2	metaspades	ERR1136796	All
0.804788	rc	MGYG000148078	multi-sample-all	METABAT2	metaspades	ERR1136796	All
0.812046	rc	MGYG000156438	multi-sample-all	METABAT2	metaspades	ERR1136796	All
0.861847	rc	MGYG000245520	multi-sample-all	METABAT2	metaspades	ERR1136796	All
0.438859	rc	MGYG000258696	multi-sample-all	METABAT2	metaspades	ERR1136796	All
0.748661	rc	MGYG000000084	multi-sample-all	METABAT2	metaspades	ERR1136795	All
0.943879	rc	MGYG000001707	multi-sample-all	METABAT2	metaspades	ERR1136795	All
0.560803	rc	MGYG000002286	multi-sample-all	METABAT2	metaspades	ERR1136795	All
0.775975	rc	MGYG000002298	multi-sample-all	METABAT2	metaspades	ERR1136795	All
0.67755	rc	MGYG000002459	multi-sample-all	METABAT2	metaspades	ERR1136795	All
0.842571	rc	MGYG000002517	multi-sample-all	METABAT2	metaspades	ERR1136795	All
0.475649	rc	MGYG000004806	multi-sample-all	METABAT2	metaspades	ERR1136795	All
0.542091	rc	MGYG000008142	multi-sample-all	METABAT2	metaspades	ERR1136795	All
0.847859	rc	MGYG000055687	multi-sample-all	METABAT2	metaspades	ERR1136795	All
0.906158	rc	MGYG000104362	multi-sample-all	METABAT2	metaspades	ERR1136795	All
0.57421	rc	MGYG000135271	multi-sample-all	METABAT2	metaspades	ERR1136795	All
0.854444	rc	MGYG000198353	multi-sample-all	METABAT2	metaspades	ERR1136795	All
0.566727	rc	MGYG000241024	multi-sample-all	METABAT2	metaspades	ERR1136795	All
0.948524	rc	MGYG000243779	multi-sample-all	METABAT2	metaspades	ERR1136795	All
0.856277	rc	MGYG000245520	multi-sample-all	METABAT2	metaspades	ERR1136795	All
0.76991	rc	MGYG000258696	multi-sample-all	METABAT2	metaspades	ERR1136795	All
0.812008	rc	MGYG000000041	multi-sample-all	METABAT2	metaspades	ERR1136955	All
0.480455	rc	MGYG000001315	multi-sample-all	METABAT2	metaspades	ERR1136955	All
0.515762	rc	MGYG000002459	multi-sample-all	METABAT2	metaspades	ERR1136955	All
0.696921	rc	MGYG000088497	multi-sample-all	METABAT2	metaspades	ERR1136955	All
0.89417	rc	MGYG000104362	multi-sample-all	METABAT2	metaspades	ERR1136955	All
0.489678	rc	MGYG000280452	multi-sample-all	METABAT2	metaspades	ERR1136955	All
0.793791	rc	MGYG000000077	multi-sample-all	METABAT2	metaspades	ERR1136774	All
0.632402	rc	MGYG000003686	multi-sample-all	METABAT2	metaspades	ERR1136774	All
0.561167	rc	MGYG000089024	multi-sample-all	METABAT2	metaspades	ERR1136774	All
0.422018	rc	MGYG000120645	multi-sample-all	METABAT2	metaspades	ERR1136774	All
0.555538	rc	MGYG000166577	multi-sample-all	METABAT2	metaspades	ERR1136774	All
0.520112	rc	MGYG000179621	multi-sample-all	METABAT2	metaspades	ERR1136774	All
0.933557	rc	MGYG000000144	multi-sample-all	METABAT2	metaspades	ERR1136894	All
0.834886	rc	MGYG000006088	multi-sample-all	METABAT2	metaspades	ERR1136894	All
0.494986	rc	MGYG000082915	multi-sample-all	METABAT2	metaspades	ERR1136894	All
0.718658	rc	MGYG000107881	multi-sample-all	METABAT2	metaspades	ERR1136894	All
0.698711	rc	MGYG000259381	multi-sample-all	METABAT2	metaspades	ERR1136894	All
0.547542	rc	MGYG000280452	multi-sample-all	METABAT2	metaspades	ERR1136894	All
0.842917	rc	MGYG000000187	multi-sample-all	METABAT2	metaspades	ERR1136989	All
0.801379	rc	MGYG000010975	multi-sample-all	METABAT2	metaspades	ERR1136989	All
0.596571	rc	MGYG000245520	multi-sample-all	METABAT2	metaspades	ERR1136989	All
0.720304	rc	MGYG000251386	multi-sample-all	METABAT2	metaspades	ERR1136989	All
0.520529	rc	MGYG000001338	multi-sample-all	METABAT2	metaspades	ERR1137208	All
0.836822	rc	MGYG000006261	multi-sample-all	METABAT2	metaspades	ERR1137208	All
0.476041	rc	MGYG000006755	multi-sample-all	METABAT2	metaspades	ERR1137208	All
0.388863	rc	MGYG000021115	multi-sample-all	METABAT2	metaspades	ERR1137208	All
0.728282	rc	MGYG000033873	multi-sample-all	METABAT2	metaspades	ERR1137208	All
0.725622	rc	MGYG000038731	multi-sample-all	METABAT2	metaspades	ERR1137208	All
0.33732	rc	MGYG000135271	multi-sample-all	METABAT2	metaspades	ERR1137208	All
0.620262	rc	MGYG000144849	multi-sample-all	METABAT2	metaspades	ERR1137208	All
0.596882	rc	MGYG000256707	multi-sample-all	METABAT2	metaspades	ERR1137208	All
0.65016	rc	MGYG000282310	multi-sample-all	METABAT2	metaspades	ERR1137208	All
0.590792	rc	MGYG000285953	multi-sample-all	METABAT2	metaspades	ERR1137208	All
0.825512	rc	MGYG000000033	multi-sample-all	METABAT2	metaspades	ERR1136743	All
0.886966	rc	MGYG000006261	multi-sample-all	METABAT2	metaspades	ERR1136743	All
0.539272	rc	MGYG000010975	multi-sample-all	METABAT2	metaspades	ERR1136743	All
0.893346	rc	MGYG000083923	multi-sample-all	METABAT2	metaspades	ERR1136743	All
0.93208	rc	MGYG000139673	multi-sample-all	METABAT2	metaspades	ERR1136743	All
0.850236	rc	MGYG000212200	multi-sample-all	METABAT2	metaspades	ERR1136743	All
0.947914	rc	MGYG000226313	multi-sample-all	METABAT2	metaspades	ERR1136743	All
0.918585	rc	MGYG000245520	multi-sample-all	METABAT2	metaspades	ERR1136743	All
0.794161	rc	MGYG000284844	multi-sample-all	METABAT2	metaspades	ERR1136743	All
0.738165	rc	MGYG000000084	multi-sample-all	METABAT2	metaspades	ERR1136718	All
0.966947	rc	MGYG000000204	multi-sample-all	METABAT2	metaspades	ERR1136718	All
0.842375	rc	MGYG000000243	multi-sample-all	METABAT2	metaspades	ERR1136718	All
0.965278	rc	MGYG000004777	multi-sample-all	METABAT2	metaspades	ERR1136718	All
0.281038	rc	MGYG000022844	multi-sample-all	METABAT2	metaspades	ERR1136718	All
0.836188	rc	MGYG000033873	multi-sample-all	METABAT2	metaspades	ERR1136718	All
0.890209	rc	MGYG000107881	multi-sample-all	METABAT2	metaspades	ERR1136718	All
0.89383	rc	MGYG000133645	multi-sample-all	METABAT2	metaspades	ERR1136718	All
0.707125	rc	MGYG000135271	multi-sample-all	METABAT2	metaspades	ERR1136718	All
0.485043	rc	MGYG000144849	multi-sample-all	METABAT2	metaspades	ERR1136718	All
0.521264	rc	MGYG000280452	multi-sample-all	METABAT2	metaspades	ERR1136718	All
0.779458	rc	MGYG000000002	multi-sample-all	METABAT2	metaspades	ERR1136732	All
0.768152	rc	MGYG000000282	multi-sample-all	METABAT2	metaspades	ERR1136732	All
0.405837	rc	MGYG000063766	multi-sample-all	METABAT2	metaspades	ERR1136732	All
0.615031	rc	MGYG000089048	multi-sample-all	METABAT2	metaspades	ERR1136732	All
0.607696	rc	MGYG000107881	multi-sample-all	METABAT2	metaspades	ERR1136732	All
0.462071	rc	MGYG000135271	multi-sample-all	METABAT2	metaspades	ERR1136732	All
0.282722	rc	MGYG000143313	multi-sample-all	METABAT2	metaspades	ERR1136732	All
0.874989	rc	MGYG000007025	multi-sample-all	METABAT2	metaspades	ERR1136604	All
0.982267	rc	MGYG000174706	multi-sample-all	METABAT2	metaspades	ERR1136604	All
0.4065	rc	MGYG000001310	multi-sample-all	METABAT2	metaspades	ERR1137122	All
0.886215	rc	MGYG000002286	multi-sample-all	METABAT2	metaspades	ERR1137122	All
0.742449	rc	MGYG000002545	multi-sample-all	METABAT2	metaspades	ERR1137122	All
0.484451	rc	MGYG000006762	multi-sample-all	METABAT2	metaspades	ERR1137122	All
0.513266	rc	MGYG000006994	multi-sample-all	METABAT2	metaspades	ERR1137122	All
0.760483	rc	MGYG000021014	multi-sample-all	METABAT2	metaspades	ERR1137122	All
0.812265	rc	MGYG000148377	multi-sample-all	METABAT2	metaspades	ERR1137122	All
0.553462	rc	MGYG000187687	multi-sample-all	METABAT2	metaspades	ERR1137122	All
0.798827	rc	MGYG000226313	multi-sample-all	METABAT2	metaspades	ERR1137122	All
0.897701	rc	MGYG000000077	multi-sample-all	METABAT2	metaspades	ERR1136629	All
0.906332	rc	MGYG000000243	multi-sample-all	METABAT2	metaspades	ERR1136629	All
0.921034	rc	MGYG000001433	multi-sample-all	METABAT2	metaspades	ERR1136629	All
0.716274	rc	MGYG000001440	multi-sample-all	METABAT2	metaspades	ERR1136629	All
0.917483	rc	MGYG000006134	multi-sample-all	METABAT2	metaspades	ERR1136629	All
0.93385	rc	MGYG000010975	multi-sample-all	METABAT2	metaspades	ERR1136629	All
0.991479	rc	MGYG000081522	multi-sample-all	METABAT2	metaspades	ERR1136629	All
0.965688	rc	MGYG000166331	multi-sample-all	METABAT2	metaspades	ERR1136629	All
0.590316	rc	MGYG000256707	multi-sample-all	METABAT2	metaspades	ERR1136629	All
0.798763	rc	MGYG000000002	multi-sample-all	METABAT2	metaspades	ERR1136778	All
0.398244	rc	MGYG000000065	multi-sample-all	METABAT2	metaspades	ERR1136778	All
0.717271	rc	MGYG000000084	multi-sample-all	METABAT2	metaspades	ERR1136778	All
0.951451	rc	MGYG000000190	multi-sample-all	METABAT2	metaspades	ERR1136778	All
0.887495	rc	MGYG000000193	multi-sample-all	METABAT2	metaspades	ERR1136778	All
0.820612	rc	MGYG000004658	multi-sample-all	METABAT2	metaspades	ERR1136778	All
0.811512	rc	MGYG000004946	multi-sample-all	METABAT2	metaspades	ERR1136778	All
0.494922	rc	MGYG000067023	multi-sample-all	METABAT2	metaspades	ERR1136778	All
0.724225	rc	MGYG000088657	multi-sample-all	METABAT2	metaspades	ERR1136778	All
0.583351	rc	MGYG000107881	multi-sample-all	METABAT2	metaspades	ERR1136778	All
0.472592	rc	MGYG000144849	multi-sample-all	METABAT2	metaspades	ERR1136778	All
0.516342	rc	MGYG000179621	multi-sample-all	METABAT2	metaspades	ERR1136778	All
0.961271	rc	MGYG000204634	multi-sample-all	METABAT2	metaspades	ERR1136778	All
0.794111	rc	MGYG000211935	multi-sample-all	METABAT2	metaspades	ERR1136778	All
0.827682	rc	MGYG000212200	multi-sample-all	METABAT2	metaspades	ERR1136778	All
0.608106	rc	MGYG000222170	multi-sample-all	METABAT2	metaspades	ERR1136778	All
0.522916	rc	MGYG000280452	multi-sample-all	METABAT2	metaspades	ERR1136778	All
0.444185	rc	MGYG000000033	multi-sample-all	METABAT2	metaspades	ERR1136823	All
0.384014	rc	MGYG000006675	multi-sample-all	METABAT2	metaspades	ERR1136823	All
0.54494	rc	MGYG000081282	multi-sample-all	METABAT2	metaspades	ERR1136823	All
0.836295	rc	MGYG000082915	multi-sample-all	METABAT2	metaspades	ERR1136823	All
0.571689	rc	MGYG000107881	multi-sample-all	METABAT2	metaspades	ERR1136823	All
0.372705	rc	MGYG000110496	multi-sample-all	METABAT2	metaspades	ERR1136823	All
0.774051	rc	MGYG000212373	multi-sample-all	METABAT2	metaspades	ERR1136823	All
0.672738	rc	MGYG000001365	multi-sample-all	METABAT2	metaspades	ERR1136773	All
0.874254	rc	MGYG000009501	multi-sample-all	METABAT2	metaspades	ERR1136773	All
0.543715	rc	MGYG000010975	multi-sample-all	METABAT2	metaspades	ERR1136773	All
0.941233	rc	MGYG000076846	multi-sample-all	METABAT2	metaspades	ERR1136773	All
0.869959	rc	MGYG000104362	multi-sample-all	METABAT2	metaspades	ERR1136773	All
0.366103	rc	MGYG000178386	multi-sample-all	METABAT2	metaspades	ERR1136773	All
0.871008	rc	MGYG000282379	multi-sample-all	METABAT2	metaspades	ERR1136773	All
0.426376	rc	MGYG000038731	multi-sample-all	METABAT2	metaspades	ERR1136672	All
0.836147	rc	MGYG000051631	multi-sample-all	METABAT2	metaspades	ERR1136672	All
0.827341	rc	MGYG000124489	multi-sample-all	METABAT2	metaspades	ERR1136672	All
0.45814	rc	MGYG000232202	multi-sample-all	METABAT2	metaspades	ERR1136672	All
0.796099	rc	MGYG000000041	multi-sample-all	METABAT2	metaspades	ERR1137117	All
0.865519	rc	MGYG000003697	multi-sample-all	METABAT2	metaspades	ERR1137117	All
0.760082	rc	MGYG000010834	multi-sample-all	METABAT2	metaspades	ERR1137117	All
0.526165	rc	MGYG000044550	multi-sample-all	METABAT2	metaspades	ERR1137117	All
0.488882	rc	MGYG000046506	multi-sample-all	METABAT2	metaspades	ERR1137117	All
0.447734	rc	MGYG000120645	multi-sample-all	METABAT2	metaspades	ERR1137117	All
0.523282	rc	MGYG000179621	multi-sample-all	METABAT2	metaspades	ERR1137117	All
0.855068	rc	MGYG000260333	multi-sample-all	METABAT2	metaspades	ERR1137117	All
0.611908	rc	MGYG000000028	multi-sample-all	METABAT2	metaspades	ERR1136982	All
0.431146	rc	MGYG000006762	multi-sample-all	METABAT2	metaspades	ERR1136982	All
0.419951	rc	MGYG000047509	multi-sample-all	METABAT2	metaspades	ERR1136982	All
0.864979	rc	MGYG000068447	multi-sample-all	METABAT2	metaspades	ERR1136982	All
0.3971	rc	MGYG000089048	multi-sample-all	METABAT2	metaspades	ERR1136982	All
0.567804	rc	MGYG000120645	multi-sample-all	METABAT2	metaspades	ERR1136982	All
0.917554	rc	MGYG000204634	multi-sample-all	METABAT2	metaspades	ERR1136982	All
0.8879	rc	MGYG000207445	multi-sample-all	METABAT2	metaspades	ERR1136982	All
0.899129	rc	MGYG000256707	multi-sample-all	METABAT2	metaspades	ERR1136982	All
0.718752	rc	MGYG000000022	multi-sample-all	METABAT2	metaspades	ERR1137168	All
0.328496	rc	MGYG000001410	multi-sample-all	METABAT2	metaspades	ERR1137168	All
0.96806	rc	MGYG000002459	multi-sample-all	METABAT2	metaspades	ERR1137168	All
0.492126	rc	MGYG000005127	multi-sample-all	METABAT2	metaspades	ERR1137168	All
0.779828	rc	MGYG000009501	multi-sample-all	METABAT2	metaspades	ERR1137168	All
0.803562	rc	MGYG000119054	multi-sample-all	METABAT2	metaspades	ERR1137168	All
0.851429	rc	MGYG000133635	multi-sample-all	METABAT2	metaspades	ERR1137168	All
0.778389	rc	MGYG000137249	multi-sample-all	METABAT2	metaspades	ERR1137168	All
0.81911	rc	MGYG000147839	multi-sample-all	METABAT2	metaspades	ERR1137168	All
0.406095	rc	MGYG000000272	multi-sample-all	METABAT2	metaspades	ERR1136669	All
0.405114	rc	MGYG000006762	multi-sample-all	METABAT2	metaspades	ERR1136669	All
0.946318	rc	MGYG000048233	multi-sample-all	METABAT2	metaspades	ERR1136669	All
0.723679	rc	MGYG000088657	multi-sample-all	METABAT2	metaspades	ERR1136669	All
0.398434	rc	MGYG000178386	multi-sample-all	METABAT2	metaspades	ERR1136669	All
0.628668	rc	MGYG000196979	multi-sample-all	METABAT2	metaspades	ERR1136669	All
0.728832	rc	MGYG000000022	multi-sample-all	METABAT2	metaspades	ERR1137108	All
0.335705	rc	MGYG000003697	multi-sample-all	METABAT2	metaspades	ERR1137108	All
0.842085	rc	MGYG000006261	multi-sample-all	METABAT2	metaspades	ERR1137108	All
0.742152	rc	MGYG000282379	multi-sample-all	METABAT2	metaspades	ERR1137108	All
0.461767	rc	MGYG000117935	multi-sample-all	METABAT2	metaspades	ERR1137045	All
0.427905	rc	MGYG000151174	multi-sample-all	METABAT2	metaspades	ERR1137045	All
0.906535	rc	MGYG000213128	multi-sample-all	METABAT2	metaspades	ERR1137045	All
0.685981	rc	MGYG000000084	multi-sample-all	METABAT2	metaspades	ERR1136880	All
0.621426	rc	MGYG000000243	multi-sample-all	METABAT2	metaspades	ERR1136880	All
0.611699	rc	MGYG000040636	multi-sample-all	METABAT2	metaspades	ERR1136880	All
0.469002	rc	MGYG000083923	multi-sample-all	METABAT2	metaspades	ERR1136880	All
0.433979	rc	MGYG000104362	multi-sample-all	METABAT2	metaspades	ERR1136880	All
0.846671	rc	MGYG000116882	multi-sample-all	METABAT2	metaspades	ERR1136880	All
0.553423	rc	MGYG000127048	multi-sample-all	METABAT2	metaspades	ERR1136880	All
0.832793	rc	MGYG000151728	multi-sample-all	METABAT2	metaspades	ERR1136880	All
0.827665	rc	MGYG000211935	multi-sample-all	METABAT2	metaspades	ERR1136880	All
0.893401	rc	MGYG000258154	multi-sample-all	METABAT2	metaspades	ERR1136880	All
0.821626	rc	MGYG000000243	multi-sample-all	METABAT2	metaspades	ERR1137095	All
0.55309	rc	MGYG000001338	multi-sample-all	METABAT2	metaspades	ERR1137095	All
0.916869	rc	MGYG000048233	multi-sample-all	METABAT2	metaspades	ERR1137095	All
0.888139	rc	MGYG000107881	multi-sample-all	METABAT2	metaspades	ERR1137095	All
0.896552	rc	MGYG000179621	multi-sample-all	METABAT2	metaspades	ERR1137095	All
0.915357	rc	MGYG000186626	multi-sample-all	METABAT2	metaspades	ERR1137095	All
0.889367	rc	MGYG000206647	multi-sample-all	METABAT2	metaspades	ERR1137095	All
0.892775	rc	MGYG000000225	multi-sample-all	METABAT2	metaspades	ERR1137139	All
0.746872	rc	MGYG000071224	multi-sample-all	METABAT2	metaspades	ERR1137139	All
0.879503	rc	MGYG000273419	multi-sample-all	METABAT2	metaspades	ERR1137139	All
0.783485	rc	MGYG000000033	multi-sample-all	METABAT2	metaspades	ERR1136968	All
0.732866	rc	MGYG000002298	multi-sample-all	METABAT2	metaspades	ERR1136968	All
0.555677	rc	MGYG000002455	multi-sample-all	METABAT2	metaspades	ERR1136968	All
0.614318	rc	MGYG000135271	multi-sample-all	METABAT2	metaspades	ERR1136968	All
0.453052	rc	MGYG000153177	multi-sample-all	METABAT2	metaspades	ERR1136968	All
0.844166	rc	MGYG000172417	multi-sample-all	METABAT2	metaspades	ERR1136968	All
0.849133	rc	MGYG000241024	multi-sample-all	METABAT2	metaspades	ERR1136968	All
0.832143	rc	MGYG000258696	multi-sample-all	METABAT2	metaspades	ERR1136968	All
0.920364	rc	MGYG000000144	multi-sample-all	METABAT2	metaspades	ERR1136645	All
0.889246	rc	MGYG000000187	multi-sample-all	METABAT2	metaspades	ERR1136645	All
0.947538	rc	MGYG000001365	multi-sample-all	METABAT2	metaspades	ERR1136645	All
0.773068	rc	MGYG000001415	multi-sample-all	METABAT2	metaspades	ERR1136645	All
0.879721	rc	MGYG000002540	multi-sample-all	METABAT2	metaspades	ERR1136645	All
0.641447	rc	MGYG000003686	multi-sample-all	METABAT2	metaspades	ERR1136645	All
0.374327	rc	MGYG000003697	multi-sample-all	METABAT2	metaspades	ERR1136645	All
0.762453	rc	MGYG000006838	multi-sample-all	METABAT2	metaspades	ERR1136645	All
0.730971	rc	MGYG000180036	multi-sample-all	METABAT2	metaspades	ERR1136645	All
0.706843	rc	MGYG000284455	multi-sample-all	METABAT2	metaspades	ERR1136645	All
0.485393	rc	MGYG000001310	multi-sample-all	METABAT2	metaspades	ERR1136853	All
0.66847	rc	MGYG000003686	multi-sample-all	METABAT2	metaspades	ERR1136853	All
0.801923	rc	MGYG000003697	multi-sample-all	METABAT2	metaspades	ERR1136853	All
0.433414	rc	MGYG000006762	multi-sample-all	METABAT2	metaspades	ERR1136853	All
0.833408	rc	MGYG000021014	multi-sample-all	METABAT2	metaspades	ERR1136853	All
0.889558	rc	MGYG000055687	multi-sample-all	METABAT2	metaspades	ERR1136853	All
0.71243	rc	MGYG000081282	multi-sample-all	METABAT2	metaspades	ERR1136853	All
0.834251	rc	MGYG000083923	multi-sample-all	METABAT2	metaspades	ERR1136853	All
0.557971	rc	MGYG000179621	multi-sample-all	METABAT2	metaspades	ERR1136853	All
0.315133	rc	MGYG000194105	multi-sample-all	METABAT2	metaspades	ERR1136853	All
0.893649	rc	MGYG000256707	multi-sample-all	METABAT2	metaspades	ERR1136853	All
0.519764	rc	MGYG000284844	multi-sample-all	METABAT2	metaspades	ERR1136853	All
0.539214	rc	MGYG000006261	multi-sample-all	METABAT2	metaspades	ERR1136964	All
0.597197	rc	MGYG000072213	multi-sample-all	METABAT2	metaspades	ERR1136964	All
0.664465	rc	MGYG000112307	multi-sample-all	METABAT2	metaspades	ERR1136964	All
0.838024	rc	MGYG000163199	multi-sample-all	METABAT2	metaspades	ERR1136964	All
0.518686	rc	MGYG000213208	multi-sample-all	METABAT2	metaspades	ERR1136964	All
0.347807	rc	MGYG000280452	multi-sample-all	METABAT2	metaspades	ERR1136964	All
0.726486	rc	MGYG000001306	multi-sample-all	METABAT2	metaspades	ERR1136728	All
0.629973	rc	MGYG000002545	multi-sample-all	METABAT2	metaspades	ERR1137097	All
0.765268	rc	MGYG000081282	multi-sample-all	METABAT2	metaspades	ERR1137097	All
0.593882	rc	MGYG000153561	multi-sample-all	METABAT2	metaspades	ERR1137097	All
0.868569	rc	MGYG000256707	multi-sample-all	METABAT2	metaspades	ERR1137097	All
0.76791	rc	MGYG000284455	multi-sample-all	METABAT2	metaspades	ERR1137097	All
0.740601	rc	MGYG000032744	multi-sample-all	METABAT2	metaspades	ERR1136739	All
0.704049	rc	MGYG000040439	multi-sample-all	METABAT2	metaspades	ERR1136739	All
0.984247	rc	MGYG000076231	multi-sample-all	METABAT2	metaspades	ERR1136739	All
0.885079	rc	MGYG000078588	multi-sample-all	METABAT2	metaspades	ERR1136739	All
0.817928	rc	MGYG000082313	multi-sample-all	METABAT2	metaspades	ERR1136739	All
0.392685	rc	MGYG000089048	multi-sample-all	METABAT2	metaspades	ERR1136739	All
0.422524	rc	MGYG000120645	multi-sample-all	METABAT2	metaspades	ERR1136739	All
0.368142	rc	MGYG000135271	multi-sample-all	METABAT2	metaspades	ERR1136739	All
0.926401	rc	MGYG000179621	multi-sample-all	METABAT2	metaspades	ERR1136739	All
0.64514	rc	MGYG000187687	multi-sample-all	METABAT2	metaspades	ERR1136739	All
0.898696	rc	MGYG000206647	multi-sample-all	METABAT2	metaspades	ERR1136739	All
0.965737	rc	MGYG000215623	multi-sample-all	METABAT2	metaspades	ERR1136739	All
0.925408	rc	MGYG000233340	multi-sample-all	METABAT2	metaspades	ERR1136739	All
0.697968	rc	MGYG000243779	multi-sample-all	METABAT2	metaspades	ERR1136739	All
0.857722	rc	MGYG000245520	multi-sample-all	METABAT2	metaspades	ERR1136739	All
0.45503	rc	MGYG000000065	multi-sample-all	METABAT2	metaspades	ERR1137187	All
0.690791	rc	MGYG000067023	multi-sample-all	METABAT2	metaspades	ERR1137187	All
0.846478	rc	MGYG000107881	multi-sample-all	METABAT2	metaspades	ERR1137187	All
0.567348	rc	MGYG000255548	multi-sample-all	METABAT2	metaspades	ERR1137187	All
0.459792	rc	MGYG000280452	multi-sample-all	METABAT2	metaspades	ERR1137187	All
0.377184	rc	MGYG000000029	multi-sample-all	METABAT2	metaspades	ERR1137069	All
0.944106	rc	MGYG000000225	multi-sample-all	METABAT2	metaspades	ERR1137069	All
0.757399	rc	MGYG000000243	multi-sample-all	METABAT2	metaspades	ERR1137069	All
0.722948	rc	MGYG000109335	multi-sample-all	METABAT2	metaspades	ERR1137069	All
0.740948	rc	MGYG000000077	multi-sample-all	METABAT2	metaspades	ERR1136954	All
0.773225	rc	MGYG000000187	multi-sample-all	METABAT2	metaspades	ERR1136954	All
0.572965	rc	MGYG000140507	multi-sample-all	METABAT2	metaspades	ERR1136954	All
0.768055	rc	MGYG000002274	multi-sample-all	METABAT2	metaspades	ERR1136686	All
0.729224	rc	MGYG000004946	multi-sample-all	METABAT2	metaspades	ERR1136686	All
0.932982	rc	MGYG000005209	multi-sample-all	METABAT2	metaspades	ERR1136686	All
0.777693	rc	MGYG000006261	multi-sample-all	METABAT2	metaspades	ERR1136686	All
0.540446	rc	MGYG000024914	multi-sample-all	METABAT2	metaspades	ERR1136686	All
0.615706	rc	MGYG000063299	multi-sample-all	METABAT2	metaspades	ERR1136686	All
0.987071	rc	MGYG000076231	multi-sample-all	METABAT2	metaspades	ERR1136686	All
0.581148	rc	MGYG000102349	multi-sample-all	METABAT2	metaspades	ERR1136686	All
0.456088	rc	MGYG000135271	multi-sample-all	METABAT2	metaspades	ERR1136686	All
0.64574	rc	MGYG000139673	multi-sample-all	METABAT2	metaspades	ERR1136686	All
0.670779	rc	MGYG000210611	multi-sample-all	METABAT2	metaspades	ERR1136686	All
0.448199	rc	MGYG000280452	multi-sample-all	METABAT2	metaspades	ERR1136686	All
0.848519	rc	MGYG000001707	multi-sample-all	METABAT2	metaspades	ERR1137116	All
0.852833	rc	MGYG000256707	multi-sample-all	METABAT2	metaspades	ERR1137116	All
0.845914	rc	MGYG000282379	multi-sample-all	METABAT2	metaspades	ERR1137116	All
0.831377	rc	MGYG000000243	multi-sample-all	METABAT2	metaspades	ERR1136606	All
0.567983	rc	MGYG000008142	multi-sample-all	METABAT2	metaspades	ERR1136606	All
0.826768	rc	MGYG000088497	multi-sample-all	METABAT2	metaspades	ERR1136606	All
0.768093	rc	MGYG000223404	multi-sample-all	METABAT2	metaspades	ERR1136606	All
0.847727	rc	MGYG000002540	multi-sample-all	METABAT2	metaspades	ERR1137055	All
0.789337	rc	MGYG000213208	multi-sample-all	METABAT2	metaspades	ERR1137055	All
0.595988	rc	MGYG000000022	multi-sample-all	METABAT2	metaspades	ERR1136915	All
0.720373	rc	MGYG000000084	multi-sample-all	METABAT2	metaspades	ERR1136915	All
0.546037	rc	MGYG000005478	multi-sample-all	METABAT2	metaspades	ERR1136915	All
0.559576	rc	MGYG000006261	multi-sample-all	METABAT2	metaspades	ERR1136915	All
0.473827	rc	MGYG000010975	multi-sample-all	METABAT2	metaspades	ERR1136915	All
0.825694	rc	MGYG000055687	multi-sample-all	METABAT2	metaspades	ERR1136915	All
0.474575	rc	MGYG000063766	multi-sample-all	METABAT2	metaspades	ERR1136915	All
0.809917	rc	MGYG000071224	multi-sample-all	METABAT2	metaspades	ERR1136915	All
0.879253	rc	MGYG000083923	multi-sample-all	METABAT2	metaspades	ERR1136915	All
0.843717	rc	MGYG000088892	multi-sample-all	METABAT2	metaspades	ERR1136915	All
0.944892	rc	MGYG000104362	multi-sample-all	METABAT2	metaspades	ERR1136915	All
0.947095	rc	MGYG000123464	multi-sample-all	METABAT2	metaspades	ERR1136915	All
0.883361	rc	MGYG000135271	multi-sample-all	METABAT2	metaspades	ERR1136915	All
0.367505	rc	MGYG000181603	multi-sample-all	METABAT2	metaspades	ERR1136915	All
0.933556	rc	MGYG000204634	multi-sample-all	METABAT2	metaspades	ERR1136915	All
0.854644	rc	MGYG000245520	multi-sample-all	METABAT2	metaspades	ERR1136915	All
0.697568	rc	MGYG000258696	multi-sample-all	METABAT2	metaspades	ERR1136915	All
0.383626	rc	MGYG000280452	multi-sample-all	METABAT2	metaspades	ERR1136915	All
0.929834	rc	MGYG000284844	multi-sample-all	METABAT2	metaspades	ERR1136915	All
0.966151	rc	MGYG000285953	multi-sample-all	METABAT2	metaspades	ERR1136915	All
0.788549	rc	MGYG000000282	multi-sample-all	METABAT2	metaspades	ERR1136788	All
0.643266	rc	MGYG000001490	multi-sample-all	METABAT2	metaspades	ERR1136788	All
0.901958	rc	MGYG000002540	multi-sample-all	METABAT2	metaspades	ERR1136788	All
0.799465	rc	MGYG000002545	multi-sample-all	METABAT2	metaspades	ERR1136788	All
0.741495	rc	MGYG000020139	multi-sample-all	METABAT2	metaspades	ERR1136788	All
0.742982	rc	MGYG000021115	multi-sample-all	METABAT2	metaspades	ERR1136788	All
0.727223	rc	MGYG000032987	multi-sample-all	METABAT2	metaspades	ERR1136788	All
0.89055	rc	MGYG000107881	multi-sample-all	METABAT2	metaspades	ERR1136788	All
0.576217	rc	MGYG000137221	multi-sample-all	METABAT2	metaspades	ERR1136788	All
0.456095	rc	MGYG000144849	multi-sample-all	METABAT2	metaspades	ERR1136788	All
0.677463	rc	MGYG000163960	multi-sample-all	METABAT2	metaspades	ERR1136788	All
0.809054	rc	MGYG000000177	multi-sample-all	METABAT2	metaspades	ERR1136844	All
0.874301	rc	MGYG000001521	multi-sample-all	METABAT2	metaspades	ERR1136844	All
0.883387	rc	MGYG000006261	multi-sample-all	METABAT2	metaspades	ERR1136844	All
0.492295	rc	MGYG000010975	multi-sample-all	METABAT2	metaspades	ERR1136844	All
0.829282	rc	MGYG000037464	multi-sample-all	METABAT2	metaspades	ERR1136844	All
0.799766	rc	MGYG000071224	multi-sample-all	METABAT2	metaspades	ERR1136844	All
0.984707	rc	MGYG000086046	multi-sample-all	METABAT2	metaspades	ERR1136844	All
0.975785	rc	MGYG000087235	multi-sample-all	METABAT2	metaspades	ERR1136844	All
0.752003	rc	MGYG000107466	multi-sample-all	METABAT2	metaspades	ERR1136844	All
0.806294	rc	MGYG000107881	multi-sample-all	METABAT2	metaspades	ERR1136844	All
0.805144	rc	MGYG000120645	multi-sample-all	METABAT2	metaspades	ERR1136844	All
0.414117	rc	MGYG000139333	multi-sample-all	METABAT2	metaspades	ERR1136844	All
0.944251	rc	MGYG000204634	multi-sample-all	METABAT2	metaspades	ERR1136844	All
0.824079	rc	MGYG000000033	multi-sample-all	METABAT2	metaspades	ERR1136819	All
0.441334	rc	MGYG000000065	multi-sample-all	METABAT2	metaspades	ERR1136819	All
0.614294	rc	MGYG000002444	multi-sample-all	METABAT2	metaspades	ERR1136819	All
0.806093	rc	MGYG000005127	multi-sample-all	METABAT2	metaspades	ERR1136819	All
0.858315	rc	MGYG000006235	multi-sample-all	METABAT2	metaspades	ERR1136819	All
0.510909	rc	MGYG000021115	multi-sample-all	METABAT2	metaspades	ERR1136819	All
0.879739	rc	MGYG000082313	multi-sample-all	METABAT2	metaspades	ERR1136819	All
0.67817	rc	MGYG000089048	multi-sample-all	METABAT2	metaspades	ERR1136819	All
0.781741	rc	MGYG000116882	multi-sample-all	METABAT2	metaspades	ERR1136819	All
0.460814	rc	MGYG000144849	multi-sample-all	METABAT2	metaspades	ERR1136819	All
0.927207	rc	MGYG000204634	multi-sample-all	METABAT2	metaspades	ERR1136819	All
0.321071	rc	MGYG000213208	multi-sample-all	METABAT2	metaspades	ERR1136819	All
0.452334	rc	MGYG000245520	multi-sample-all	METABAT2	metaspades	ERR1136819	All
0.554933	rc	MGYG000280452	multi-sample-all	METABAT2	metaspades	ERR1136819	All
0.784679	rc	MGYG000000084	multi-sample-all	METABAT2	metaspades	ERR1136891	All
0.438925	rc	MGYG000000253	multi-sample-all	METABAT2	metaspades	ERR1136891	All
0.446279	rc	MGYG000002394	multi-sample-all	METABAT2	metaspades	ERR1136891	All
0.929584	rc	MGYG000002540	multi-sample-all	METABAT2	metaspades	ERR1136891	All
0.821442	rc	MGYG000004931	multi-sample-all	METABAT2	metaspades	ERR1136891	All
0.786088	rc	MGYG000006143	multi-sample-all	METABAT2	metaspades	ERR1136891	All
0.933735	rc	MGYG000006994	multi-sample-all	METABAT2	metaspades	ERR1136891	All
0.675062	rc	MGYG000021014	multi-sample-all	METABAT2	metaspades	ERR1136891	All
0.807276	rc	MGYG000035685	multi-sample-all	METABAT2	metaspades	ERR1136891	All
0.793044	rc	MGYG000038731	multi-sample-all	METABAT2	metaspades	ERR1136891	All
0.840103	rc	MGYG000073888	multi-sample-all	METABAT2	metaspades	ERR1136891	All
0.928417	rc	MGYG000107881	multi-sample-all	METABAT2	metaspades	ERR1136891	All
0.943098	rc	MGYG000204634	multi-sample-all	METABAT2	metaspades	ERR1136891	All
0.589892	rc	MGYG000213208	multi-sample-all	METABAT2	metaspades	ERR1136891	All
0.767765	rc	MGYG000254876	multi-sample-all	METABAT2	metaspades	ERR1136891	All
0.853034	rc	MGYG000258696	multi-sample-all	METABAT2	metaspades	ERR1136891	All
0.930866	rc	MGYG000284844	multi-sample-all	METABAT2	metaspades	ERR1136891	All
0.73783	rc	MGYG000009501	multi-sample-all	METABAT2	metaspades	ERR1137025	All
0.741614	rc	MGYG000000033	multi-sample-all	METABAT2	metaspades	ERR1136806	All
0.893763	rc	MGYG000001707	multi-sample-all	METABAT2	metaspades	ERR1136806	All
0.709794	rc	MGYG000021014	multi-sample-all	METABAT2	metaspades	ERR1136806	All
0.838258	rc	MGYG000040636	multi-sample-all	METABAT2	metaspades	ERR1136806	All
0.32208	rc	MGYG000083923	multi-sample-all	METABAT2	metaspades	ERR1136806	All
0.629773	rc	MGYG000143235	multi-sample-all	METABAT2	metaspades	ERR1136806	All
0.927668	rc	MGYG000179621	multi-sample-all	METABAT2	metaspades	ERR1136806	All
0.517683	rc	MGYG000001490	multi-sample-all	METABAT2	metaspades	ERR1136831	All
0.577284	rc	MGYG000004658	multi-sample-all	METABAT2	metaspades	ERR1136831	All
0.495938	rc	MGYG000005478	multi-sample-all	METABAT2	metaspades	ERR1136831	All
0.839626	rc	MGYG000006143	multi-sample-all	METABAT2	metaspades	ERR1136831	All
0.898043	rc	MGYG000023479	multi-sample-all	METABAT2	metaspades	ERR1136831	All
0.451522	rc	MGYG000256707	multi-sample-all	METABAT2	metaspades	ERR1136831	All
0.831603	rc	MGYG000258696	multi-sample-all	METABAT2	metaspades	ERR1136831	All
0.360527	rc	MGYG000280452	multi-sample-all	METABAT2	metaspades	ERR1136831	All
0.767163	rc	MGYG000004658	multi-sample-all	METABAT2	metaspades	ERR1136631	All
0.784701	rc	MGYG000006143	multi-sample-all	METABAT2	metaspades	ERR1136631	All
0.596579	rc	MGYG000010975	multi-sample-all	METABAT2	metaspades	ERR1136631	All
0.864188	rc	MGYG000021014	multi-sample-all	METABAT2	metaspades	ERR1136631	All
0.654691	rc	MGYG000076231	multi-sample-all	METABAT2	metaspades	ERR1136631	All
0.853234	rc	MGYG000147506	multi-sample-all	METABAT2	metaspades	ERR1136631	All
0.860942	rc	MGYG000162867	multi-sample-all	METABAT2	metaspades	ERR1136631	All
0.895269	rc	MGYG000174706	multi-sample-all	METABAT2	metaspades	ERR1136631	All
0.565186	rc	MGYG000000077	multi-sample-all	METABAT2	metaspades	ERR1136720	All
0.529136	rc	MGYG000001306	multi-sample-all	METABAT2	metaspades	ERR1136720	All
0.540588	rc	MGYG000001310	multi-sample-all	METABAT2	metaspades	ERR1136720	All
0.592776	rc	MGYG000001365	multi-sample-all	METABAT2	metaspades	ERR1136720	All
0.868174	rc	MGYG000010975	multi-sample-all	METABAT2	metaspades	ERR1136720	All
0.769944	rc	MGYG000033873	multi-sample-all	METABAT2	metaspades	ERR1136720	All
0.465932	rc	MGYG000068447	multi-sample-all	METABAT2	metaspades	ERR1136720	All
0.863391	rc	MGYG000071224	multi-sample-all	METABAT2	metaspades	ERR1136720	All
0.432597	rc	MGYG000083923	multi-sample-all	METABAT2	metaspades	ERR1136720	All
0.907266	rc	MGYG000104362	multi-sample-all	METABAT2	metaspades	ERR1136720	All
0.464575	rc	MGYG000120645	multi-sample-all	METABAT2	metaspades	ERR1136720	All
0.859306	rc	MGYG000200044	multi-sample-all	METABAT2	metaspades	ERR1136720	All
0.405587	rc	MGYG000217541	multi-sample-all	METABAT2	metaspades	ERR1136720	All
0.71948	rc	MGYG000229893	multi-sample-all	METABAT2	metaspades	ERR1136720	All
0.726487	rc	MGYG000089048	multi-sample-all	METABAT2	metaspades	ERR1136646	All
0.842307	rc	MGYG000187464	multi-sample-all	METABAT2	metaspades	ERR1136646	All
0.867501	rc	MGYG000001707	multi-sample-all	METABAT2	metaspades	ERR1137027	All
0.880199	rc	MGYG000006994	multi-sample-all	METABAT2	metaspades	ERR1137027	All
0.835358	rc	MGYG000055687	multi-sample-all	METABAT2	metaspades	ERR1137027	All
0.550475	rc	MGYG000003694	multi-sample-all	METABAT2	metaspades	ERR1136697	All
0.389778	rc	MGYG000003697	multi-sample-all	METABAT2	metaspades	ERR1136697	All
0.415642	rc	MGYG000088657	multi-sample-all	METABAT2	metaspades	ERR1136697	All
0.489234	rc	MGYG000107881	multi-sample-all	METABAT2	metaspades	ERR1136697	All
0.807433	rc	MGYG000120645	multi-sample-all	METABAT2	metaspades	ERR1136697	All
0.833299	rc	MGYG000165776	multi-sample-all	METABAT2	metaspades	ERR1136697	All
0.432276	rc	MGYG000280452	multi-sample-all	METABAT2	metaspades	ERR1136697	All
0.790553	rc	MGYG000000028	multi-sample-all	METABAT2	metaspades	ERR1136617	All
0.915339	rc	MGYG000001707	multi-sample-all	METABAT2	metaspades	ERR1136617	All
0.743114	rc	MGYG000022844	multi-sample-all	METABAT2	metaspades	ERR1136617	All
0.455681	rc	MGYG000054922	multi-sample-all	METABAT2	metaspades	ERR1136617	All
0.551312	rc	MGYG000000272	multi-sample-all	METABAT2	metaspades	ERR1137202	All
0.763883	rc	MGYG000001365	multi-sample-all	METABAT2	metaspades	ERR1137202	All
0.856355	rc	MGYG000002321	multi-sample-all	METABAT2	metaspades	ERR1137202	All
0.863903	rc	MGYG000003697	multi-sample-all	METABAT2	metaspades	ERR1137202	All
0.785451	rc	MGYG000009501	multi-sample-all	METABAT2	metaspades	ERR1137202	All
0.535321	rc	MGYG000120645	multi-sample-all	METABAT2	metaspades	ERR1137202	All
0.687494	rc	MGYG000155170	multi-sample-all	METABAT2	metaspades	ERR1137202	All
0.65953	rc	MGYG000178386	multi-sample-all	METABAT2	metaspades	ERR1137202	All
0.57547	rc	MGYG000215623	multi-sample-all	METABAT2	metaspades	ERR1137202	All
0.448162	rc	MGYG000005478	multi-sample-all	METABAT2	metaspades	ERR1136942	All
0.482925	rc	MGYG000010975	multi-sample-all	METABAT2	metaspades	ERR1137142	All
0.828802	rc	MGYG000021014	multi-sample-all	METABAT2	metaspades	ERR1137142	All
0.905767	rc	MGYG000048233	multi-sample-all	METABAT2	metaspades	ERR1137142	All
0.750476	rc	MGYG000092709	multi-sample-all	METABAT2	metaspades	ERR1137142	All
0.513584	rc	MGYG000144849	multi-sample-all	METABAT2	metaspades	ERR1137142	All
0.834564	rc	MGYG000289294	multi-sample-all	METABAT2	metaspades	ERR1137142	All
0.653058	rc	MGYG000001310	multi-sample-all	METABAT2	metaspades	ERR1136813	All
0.856768	rc	MGYG000002438	multi-sample-all	METABAT2	metaspades	ERR1136813	All
0.436576	rc	MGYG000002448	multi-sample-all	METABAT2	metaspades	ERR1136813	All
0.840584	rc	MGYG000014320	multi-sample-all	METABAT2	metaspades	ERR1136813	All
0.461039	rc	MGYG000044550	multi-sample-all	METABAT2	metaspades	ERR1136813	All
0.662462	rc	MGYG000072213	multi-sample-all	METABAT2	metaspades	ERR1136813	All
0.88647	rc	MGYG000132754	multi-sample-all	METABAT2	metaspades	ERR1136813	All
0.93096	rc	MGYG000164311	multi-sample-all	METABAT2	metaspades	ERR1136813	All
0.889844	rc	MGYG000206647	multi-sample-all	METABAT2	metaspades	ERR1136813	All
0.479661	rc	MGYG000213208	multi-sample-all	METABAT2	metaspades	ERR1136813	All
0.674556	rc	MGYG000256239	multi-sample-all	METABAT2	metaspades	ERR1136813	All
0.681927	rc	MGYG000257557	multi-sample-all	METABAT2	metaspades	ERR1136813	All
0.396777	rc	MGYG000280452	multi-sample-all	METABAT2	metaspades	ERR1136813	All
0.629737	rc	MGYG000282379	multi-sample-all	METABAT2	metaspades	ERR1136813	All
0.686472	rc	MGYG000285953	multi-sample-all	METABAT2	metaspades	ERR1136813	All
0.448848	rc	MGYG000006762	multi-sample-all	METABAT2	metaspades	ERR1136678	All
0.346251	rc	MGYG000035685	multi-sample-all	METABAT2	metaspades	ERR1136678	All
0.871296	rc	MGYG000046506	multi-sample-all	METABAT2	metaspades	ERR1136678	All
0.751826	rc	MGYG000055687	multi-sample-all	METABAT2	metaspades	ERR1136678	All
0.500999	rc	MGYG000270281	multi-sample-all	METABAT2	metaspades	ERR1136678	All
0.976234	rc	MGYG000000027	multi-sample-all	METABAT2	metaspades	ERR1136889	All
0.342149	rc	MGYG000005433	multi-sample-all	METABAT2	metaspades	ERR1136889	All
0.513375	rc	MGYG000006675	multi-sample-all	METABAT2	metaspades	ERR1136889	All
0.535082	rc	MGYG000006838	multi-sample-all	METABAT2	metaspades	ERR1136889	All
0.507203	rc	MGYG000021115	multi-sample-all	METABAT2	metaspades	ERR1136889	All
0.458716	rc	MGYG000025661	multi-sample-all	METABAT2	metaspades	ERR1136889	All
0.723066	rc	MGYG000076231	multi-sample-all	METABAT2	metaspades	ERR1136889	All
0.819162	rc	MGYG000148377	multi-sample-all	METABAT2	metaspades	ERR1136889	All
0.949859	rc	MGYG000179621	multi-sample-all	METABAT2	metaspades	ERR1136889	All
0.92498	rc	MGYG000206647	multi-sample-all	METABAT2	metaspades	ERR1136889	All
0.622751	rc	MGYG000256239	multi-sample-all	METABAT2	metaspades	ERR1136889	All
0.549996	rc	MGYG000002286	multi-sample-all	METABAT2	metaspades	ERR1136906	All
0.398323	rc	MGYG000002444	multi-sample-all	METABAT2	metaspades	ERR1136906	All
0.914113	rc	MGYG000004777	multi-sample-all	METABAT2	metaspades	ERR1136906	All
0.527014	rc	MGYG000010975	multi-sample-all	METABAT2	metaspades	ERR1136906	All
0.816299	rc	MGYG000032744	multi-sample-all	METABAT2	metaspades	ERR1136906	All
0.321638	rc	MGYG000034265	multi-sample-all	METABAT2	metaspades	ERR1136906	All
0.558707	rc	MGYG000081282	multi-sample-all	METABAT2	metaspades	ERR1136906	All
0.911104	rc	MGYG000104362	multi-sample-all	METABAT2	metaspades	ERR1136906	All
0.903744	rc	MGYG000106716	multi-sample-all	METABAT2	metaspades	ERR1136906	All
0.922117	rc	MGYG000107881	multi-sample-all	METABAT2	metaspades	ERR1136906	All
0.851145	rc	MGYG000241549	multi-sample-all	METABAT2	metaspades	ERR1136906	All
0.813314	rc	MGYG000245520	multi-sample-all	METABAT2	metaspades	ERR1136906	All
0.696002	rc	MGYG000271767	multi-sample-all	METABAT2	metaspades	ERR1136906	All
0.723379	rc	MGYG000000045	multi-sample-all	METABAT2	metaspades	ERR1136976	All
0.70197	rc	MGYG000000084	multi-sample-all	METABAT2	metaspades	ERR1136976	All
0.601092	rc	MGYG000000105	multi-sample-all	METABAT2	metaspades	ERR1136976	All
0.883339	rc	MGYG000000280	multi-sample-all	METABAT2	metaspades	ERR1136976	All
0.680578	rc	MGYG000003686	multi-sample-all	METABAT2	metaspades	ERR1136976	All
0.694743	rc	MGYG000010975	multi-sample-all	METABAT2	metaspades	ERR1136976	All
0.277893	rc	MGYG000031430	multi-sample-all	METABAT2	metaspades	ERR1136976	All
0.690707	rc	MGYG000135271	multi-sample-all	METABAT2	metaspades	ERR1136976	All
0.766109	rc	MGYG000148078	multi-sample-all	METABAT2	metaspades	ERR1136976	All
0.809866	rc	MGYG000148377	multi-sample-all	METABAT2	metaspades	ERR1136976	All
0.500628	rc	MGYG000179621	multi-sample-all	METABAT2	metaspades	ERR1136976	All
0.789155	rc	MGYG000258696	multi-sample-all	METABAT2	metaspades	ERR1136976	All
0.565078	rc	MGYG000280452	multi-sample-all	METABAT2	metaspades	ERR1136976	All
0	rc	MGYG000001415	multi-sample-all	METABAT2	metaspades	ERR1136812	Shared
0	rc	MGYG000001707	multi-sample-all	METABAT2	metaspades	ERR1136812	Shared
0	rc	MGYG000002545	multi-sample-all	METABAT2	metaspades	ERR1136812	Shared
0.0649363	rc	MGYG000040636	multi-sample-all	METABAT2	metaspades	ERR1136812	Shared
0.265928	rc	MGYG000076846	multi-sample-all	METABAT2	metaspades	ERR1136812	Shared
0	rc	MGYG000088497	multi-sample-all	METABAT2	metaspades	ERR1136812	Shared
0	rc	MGYG000114650	multi-sample-all	METABAT2	metaspades	ERR1136812	Shared
0	rc	MGYG000117935	multi-sample-all	METABAT2	metaspades	ERR1136812	Shared
0	rc	MGYG000144849	multi-sample-all	METABAT2	metaspades	ERR1136812	Shared
0	rc	MGYG000146637	multi-sample-all	METABAT2	metaspades	ERR1136812	Shared
0	rc	MGYG000211935	multi-sample-all	METABAT2	metaspades	ERR1136812	Shared
0	rc	MGYG000278633	multi-sample-all	METABAT2	metaspades	ERR1136812	Shared
0	rc	MGYG000282890	multi-sample-all	METABAT2	metaspades	ERR1136812	Shared
0	rc	MGYG000048233	multi-sample-all	METABAT2	metaspades	ERR1136917	Shared
0	rc	MGYG000245326	multi-sample-all	METABAT2	metaspades	ERR1136917	Shared
0	rc	MGYG000002298	multi-sample-all	METABAT2	metaspades	ERR1136946	Shared
0	rc	MGYG000002455	multi-sample-all	METABAT2	metaspades	ERR1136946	Shared
0	rc	MGYG000135271	multi-sample-all	METABAT2	metaspades	ERR1136946	Shared
0.0155838	rc	MGYG000153177	multi-sample-all	METABAT2	metaspades	ERR1136946	Shared
0	rc	MGYG000241024	multi-sample-all	METABAT2	metaspades	ERR1136946	Shared
0	rc	MGYG000040344	multi-sample-all	METABAT2	metaspades	ERR1136662	Shared
0	rc	MGYG000048233	multi-sample-all	METABAT2	metaspades	ERR1136662	Shared
0	rc	MGYG000177413	multi-sample-all	METABAT2	metaspades	ERR1136662	Shared
0	rc	MGYG000232701	multi-sample-all	METABAT2	metaspades	ERR1136662	Shared
0	rc	MGYG000255450	multi-sample-all	METABAT2	metaspades	ERR1136662	Shared
0	rc	MGYG000002274	multi-sample-all	METABAT2	metaspades	ERR1136714	Shared
0	rc	MGYG000006567	multi-sample-all	METABAT2	metaspades	ERR1136714	Shared
0	rc	MGYG000044550	multi-sample-all	METABAT2	metaspades	ERR1136714	Shared
0	rc	MGYG000147506	multi-sample-all	METABAT2	metaspades	ERR1136714	Shared
0	rc	MGYG000151174	multi-sample-all	METABAT2	metaspades	ERR1136714	Shared
0	rc	MGYG000204634	multi-sample-all	METABAT2	metaspades	ERR1136714	Shared
0	rc	MGYG000280452	multi-sample-all	METABAT2	metaspades	ERR1136714	Shared
0	rc	MGYG000000177	multi-sample-all	METABAT2	metaspades	ERR1136721	Shared
0	rc	MGYG000002517	multi-sample-all	METABAT2	metaspades	ERR1136721	Shared
0	rc	MGYG000004733	multi-sample-all	METABAT2	metaspades	ERR1136721	Shared
0	rc	MGYG000004946	multi-sample-all	METABAT2	metaspades	ERR1136721	Shared
0	rc	MGYG000005178	multi-sample-all	METABAT2	metaspades	ERR1136721	Shared
0.140674	rc	MGYG000120645	multi-sample-all	METABAT2	metaspades	ERR1136721	Shared
0.0321526	rc	MGYG000147839	multi-sample-all	METABAT2	metaspades	ERR1136721	Shared
0	rc	MGYG000187687	multi-sample-all	METABAT2	metaspades	ERR1136721	Shared
0	rc	MGYG000195427	multi-sample-all	METABAT2	metaspades	ERR1136721	Shared
0	rc	MGYG000229893	multi-sample-all	METABAT2	metaspades	ERR1136721	Shared
0	rc	MGYG000238342	multi-sample-all	METABAT2	metaspades	ERR1136721	Shared
0	rc	MGYG000273882	multi-sample-all	METABAT2	metaspades	ERR1136721	Shared
0	rc	MGYG000280452	multi-sample-all	METABAT2	metaspades	ERR1136721	Shared
0	rc	MGYG000284844	multi-sample-all	METABAT2	metaspades	ERR1136721	Shared
0	rc	MGYG000006752	multi-sample-all	METABAT2	metaspades	ERR1137002	Shared
0	rc	MGYG000194105	multi-sample-all	METABAT2	metaspades	ERR1137002	Shared
0	rc	MGYG000204634	multi-sample-all	METABAT2	metaspades	ERR1137002	Shared
0	rc	MGYG000255450	multi-sample-all	METABAT2	metaspades	ERR1137002	Shared
0	rc	MGYG000000250	multi-sample-all	METABAT2	metaspades	ERR1137033	Shared
0	rc	MGYG000005055	multi-sample-all	METABAT2	metaspades	ERR1137033	Shared
0	rc	MGYG000021115	multi-sample-all	METABAT2	metaspades	ERR1137033	Shared
0.0612501	rc	MGYG000244563	multi-sample-all	METABAT2	metaspades	ERR1137033	Shared
0	rc	MGYG000000243	multi-sample-all	METABAT2	metaspades	ERR1136644	Shared
0	rc	MGYG000009501	multi-sample-all	METABAT2	metaspades	ERR1136644	Shared
0	rc	MGYG000000253	multi-sample-all	METABAT2	metaspades	ERR1136949	Shared
0.285193	rc	MGYG000003697	multi-sample-all	METABAT2	metaspades	ERR1136949	Shared
0.499611	rc	MGYG000120645	multi-sample-all	METABAT2	metaspades	ERR1136949	Shared
0	rc	MGYG000187687	multi-sample-all	METABAT2	metaspades	ERR1136949	Shared
0	rc	MGYG000206647	multi-sample-all	METABAT2	metaspades	ERR1136949	Shared
0	rc	MGYG000245520	multi-sample-all	METABAT2	metaspades	ERR1136949	Shared
0	rc	MGYG000271767	multi-sample-all	METABAT2	metaspades	ERR1136949	Shared
0	rc	MGYG000000250	multi-sample-all	METABAT2	metaspades	ERR1136945	Shared
0	rc	MGYG000002274	multi-sample-all	METABAT2	metaspades	ERR1136945	Shared
0	rc	MGYG000006438	multi-sample-all	METABAT2	metaspades	ERR1136945	Shared
0	rc	MGYG000059677	multi-sample-all	METABAT2	metaspades	ERR1136945	Shared
0	rc	MGYG000120645	multi-sample-all	METABAT2	metaspades	ERR1136945	Shared
0	rc	MGYG000148078	multi-sample-all	METABAT2	metaspades	ERR1136945	Shared
0	rc	MGYG000002517	multi-sample-all	METABAT2	metaspades	ERR1136731	Shared
0.0526875	rc	MGYG000006675	multi-sample-all	METABAT2	metaspades	ERR1136731	Shared
0	rc	MGYG000008142	multi-sample-all	METABAT2	metaspades	ERR1136731	Shared
0	rc	MGYG000048233	multi-sample-all	METABAT2	metaspades	ERR1136731	Shared
0	rc	MGYG000073722	multi-sample-all	METABAT2	metaspades	ERR1136731	Shared
0.195968	rc	MGYG000082915	multi-sample-all	METABAT2	metaspades	ERR1136731	Shared
0	rc	MGYG000090873	multi-sample-all	METABAT2	metaspades	ERR1136731	Shared
0.134621	rc	MGYG000120645	multi-sample-all	METABAT2	metaspades	ERR1136731	Shared
0	rc	MGYG000139673	multi-sample-all	METABAT2	metaspades	ERR1136731	Shared
0	rc	MGYG000194105	multi-sample-all	METABAT2	metaspades	ERR1136731	Shared
0.113889	rc	MGYG000202980	multi-sample-all	METABAT2	metaspades	ERR1136731	Shared
0	rc	MGYG000232769	multi-sample-all	METABAT2	metaspades	ERR1136731	Shared
0	rc	MGYG000252996	multi-sample-all	METABAT2	metaspades	ERR1136731	Shared
0	rc	MGYG000282890	multi-sample-all	METABAT2	metaspades	ERR1136731	Shared
0	rc	MGYG000285953	multi-sample-all	METABAT2	metaspades	ERR1136731	Shared
0	rc	MGYG000002286	multi-sample-all	METABAT2	metaspades	ERR1136791	Shared
0	rc	MGYG000004777	multi-sample-all	METABAT2	metaspades	ERR1136791	Shared
0	rc	MGYG000020139	multi-sample-all	METABAT2	metaspades	ERR1136791	Shared
0	rc	MGYG000088657	multi-sample-all	METABAT2	metaspades	ERR1136791	Shared
0	rc	MGYG000107881	multi-sample-all	METABAT2	metaspades	ERR1136791	Shared
0	rc	MGYG000127761	multi-sample-all	METABAT2	metaspades	ERR1136791	Shared
0	rc	MGYG000133356	multi-sample-all	METABAT2	metaspades	ERR1136791	Shared
0	rc	MGYG000148078	multi-sample-all	METABAT2	metaspades	ERR1136791	Shared
0	rc	MGYG000260333	multi-sample-all	METABAT2	metaspades	ERR1136791	Shared
0	rc	MGYG000260429	multi-sample-all	METABAT2	metaspades	ERR1136791	Shared
0	rc	MGYG000000190	multi-sample-all	METABAT2	metaspades	ERR1136898	Shared
0	rc	MGYG000000195	multi-sample-all	METABAT2	metaspades	ERR1136898	Shared
0	rc	MGYG000001711	multi-sample-all	METABAT2	metaspades	ERR1136898	Shared
0	rc	MGYG000002274	multi-sample-all	METABAT2	metaspades	ERR1136898	Shared
0	rc	MGYG000002412	multi-sample-all	METABAT2	metaspades	ERR1136898	Shared
0	rc	MGYG000002545	multi-sample-all	METABAT2	metaspades	ERR1136898	Shared
0	rc	MGYG000006567	multi-sample-all	METABAT2	metaspades	ERR1136898	Shared
0.196721	rc	MGYG000271767	multi-sample-all	METABAT2	metaspades	ERR1136898	Shared
0	rc	MGYG000000002	multi-sample-all	METABAT2	metaspades	ERR1136754	Shared
0	rc	MGYG000000177	multi-sample-all	METABAT2	metaspades	ERR1136754	Shared
0	rc	MGYG000001385	multi-sample-all	METABAT2	metaspades	ERR1136754	Shared
0	rc	MGYG000002286	multi-sample-all	METABAT2	metaspades	ERR1136754	Shared
0	rc	MGYG000004806	multi-sample-all	METABAT2	metaspades	ERR1136754	Shared
0.206874	rc	MGYG000005751	multi-sample-all	METABAT2	metaspades	ERR1136754	Shared
0	rc	MGYG000006838	multi-sample-all	METABAT2	metaspades	ERR1136754	Shared
0	rc	MGYG000006994	multi-sample-all	METABAT2	metaspades	ERR1136754	Shared
0	rc	MGYG000025661	multi-sample-all	METABAT2	metaspades	ERR1136754	Shared
0	rc	MGYG000036532	multi-sample-all	METABAT2	metaspades	ERR1136754	Shared
0	rc	MGYG000048233	multi-sample-all	METABAT2	metaspades	ERR1136754	Shared
0	rc	MGYG000055687	multi-sample-all	METABAT2	metaspades	ERR1136754	Shared
0	rc	MGYG000065089	multi-sample-all	METABAT2	metaspades	ERR1136754	Shared
0	rc	MGYG000088657	multi-sample-all	METABAT2	metaspades	ERR1136754	Shared
0	rc	MGYG000177675	multi-sample-all	METABAT2	metaspades	ERR1136754	Shared
0	rc	MGYG000199723	multi-sample-all	METABAT2	metaspades	ERR1136754	Shared
0	rc	MGYG000209409	multi-sample-all	METABAT2	metaspades	ERR1136754	Shared
[truncated: 5,799 more rows]

## Sheet: S8. Mobileome metrics METABAT2
value	metric	genome	binning_mode	binner	assembler	sample	grp
[truncated: 6,726 more rows]

[truncated: 5 more sheets: S9. Mobileome metrics SemiBin2, S10. Mobileome metrics COMEBin, S11. MIMAG genome metrics, S12 CheckM vs MAG-E, S13. 100 PNP samples evaluated]
